# Supplementary material for: PRV-1 Virulence in Atlantic Salmon Is Affected by Host Genotype
Source: Viruses. 2025 Feb 19;17(2):285. doi: 10.3390/v17020285 (PMC11860446; doi:10.3390/v17020285)
Supplement: Supplementary file 1 [file viruses-17-00285-s001.zip]

Archive with 4 entries (3 files):
- viruses-3471247-supplementary/viruses-3471247-SM/
- viruses-3471247-supplementary/viruses-3471247-SM/viruses-3471247-Figure S1.pdf
- viruses-3471247-supplementary/viruses-3471247-SM/viruses-3471247-Figure S2.pdf
- viruses-3471247-supplementary/viruses-3471247-SM/viruses-3471247-Tables S1-S5.xlsx
