# Supplementary material for: PRV-1 Virulence in Atlantic Salmon Is Affected by Host Genotype
Source: Viruses. 2025 Feb 19;17(2):285. doi: 10.3390/v17020285 (PMC11860446; doi:10.3390/v17020285)
Supplement: Supplementary file 1 [file viruses-17-00285-s001.zip › viruses-3471247-supplementary/viruses-3471247-SM/viruses-3471247-Tables S1-S5.xlsx]

## Sheet: Table S1 - Challenge 1 data
Table S1: Challenge 1 collected and generated data
	ID = unique experimental identification number				ND = not analysed				Ct = Threshold cycle					Histology:
	Time = weeks post challenge				NP = not present/not detectable				actb = beta-actin RNA transcript						ND = No data; NS = Not scored									EPL = epicarditis, lymphohistiocytic							ENH = endocarditis, histiocytic
	Treatment = virus i.p. injection group				NA = not available				cd8a = cluster of differentiation – 8; alpha chain						Subjective Scoring = None (0), Mild (1), Moderate (2), or Severe/Abundant (3)									EPH = epicarditis, histiocytic							ECH = endocardial cell hypertrophy
	Stock = unique Atlantic salmon strain								ifna = interferon alpha						Quality control- Artifact (Art), Postfixation dehydration (PFD), Acid hematin (AHT) Autolysis (Atly)									ENL = endocarditis, lymphohistiocytic							MCD = Myocardial degneration/necrosis
									ifng = interferon gamma						MKM = myocardial karyomegaly/megalocytosis									ENE = endocarditis, eosinophilic; in bulbus arteriosus unless stated							MNC = myocardial multinucleate cells
																															CCC = congestion of compact cortical layer
ID	Time	Treatment	Stock	Blood PRV		Heart Gene mean Ct					Heart Gene CNRQ				Heart Gene fold change				Heart histopathology scores (MP)
				mean Ct	Copies/ug RNA	actb	ifna	mx1	cd8a	gzma	ifna	mx1	cd8a	gzma	ifna	mx1	cd8a	gzma	ART	PFD	AHT	HAtly	MKM	EPL	EPH	ENL	ENE	ENH	ECH	MCD	MNC	CCC	Comments
1	0	VC	BC	No Ct	NP	17.0932	31.409	21.3418	33.8088	NP	23.2336	111.858	3.75826	NA	0.401046	2.48793	0.835229	NA	1	0	0	0	0	0	0	0	0	0	0	0	0	0
2	0	VC	BC	No Ct	NP	17.8845	30.6598	24.0294	NP	NP	67.5846	30.0483	NA	NA	1.16661	0.66833	NA	NA	1	0	0	0	0	0	0	1	1	0	0	0	0	0
3	0	VC	NB-SJR salmon	No Ct	NP	18.9029	31.3892	26.9923	36.338	NP	82.5809	7.80661	2.28244	NA	1.42547	0.173633	0.507245	NA	1	0	0	0	1	1	0	1	0	0	0	0	0	0	Section of the heart does not include the bulbous arteriosus
4	0	VC	NB-SJR salmon	No Ct	NP	17.7526	30.7404	23.8937	33.4794	NP	58.3309	30.1283	7.45832	NA	1.00688	0.670109	1.65753	NA	1	0	0	0	1	0	0	1	1	0	0	0	0	0
5	0	BC-PRV	BC	No Ct	NP	18.656	31.4359	22.0445	31.8506	NP	67.3727	203.037	43.1422	NA	0.840132	1.89065	2.63492	NA	1	0	0	0	0	0	0	0	1	0	0	0	0	0
6	0	BC-PRV	BC	No Ct	NP	17.6145	30.4177	22.2928	34.337	NP	66.2942	83.042	3.74024	NA	0.826684	0.773275	0.228436	NA	1	0	0	0	0	1	0	0	0	0	0	0	0	0
7	0	BC-PRV	NB-SJR salmon	No Ct	NP	20.0563	31.9221	24.7381	35.2726	NP	126.957	82.8463	10.625	NA	1.58314	0.771453	0.648923	NA	1	0	0	0	0	0	0	1	0	0	0	0	0	0	Section fo the heart does not include the bulbus arteriosus
8	0	BC-PRV	NB-SJR salmon	No Ct	NP	19.7683	32.7118	24.9003	35.3965	NP	60.1484	60.6351	7.98558	NA	0.750046	0.564625	0.487721	NA	1	0	0	0	1	0	0	1	1	0	0	0	0	0	Section fo the heart does not include the bulbus arteriosus
9	2	VC	BC	No Ct	NP	NA	NA	NA	NA	NA	NA	NA	NA	NA	NA	NA	NA	NA	1	0	0	0	0	0	0	0	1	0	0	0	0	0	ENE is in the bulbus and the compact layer of the ventricle
10	2	VC	BC	No Ct	NP	NA	NA	NA	NA	NA	NA	NA	NA	NA	NA	NA	NA	NA	1	0	0	0	1	0	0	0	1	0	0	0	0	0
11	2	VC	BC	No Ct	NP	NA	NA	NA	NA	NA	NA	NA	NA	NA	NA	NA	NA	NA	1	0	0	0	1	0	0	0	0	0	0	0	0	0
12	2	VC	BC	No Ct	NP	NA	NA	NA	NA	NA	NA	NA	NA	NA	NA	NA	NA	NA	1	0	0	0	1	1	0	0	1	0	0	0	0	0	ENE is in the bulbus and the compact layer of the ventricle
13	2	VC	BC	No Ct	NP	NA	NA	NA	NA	NA	NA	NA	NA	NA	NA	NA	NA	NA	1	0	0	0	0	1	0	0	1	0	0	0	0	0
14	2	VC	BC	No Ct	NP	NA	NA	NA	NA	NA	NA	NA	NA	NA	NA	NA	NA	NA	1	0	0	0	1	0	0	0	0	0	0	0	0	0
15	2	VC	NB-SJR salmon	No Ct	NP	NA	NA	NA	NA	NA	NA	NA	NA	NA	NA	NA	NA	NA	NP	NP	NP	NP	NP	NP	NP	NP	NP	NP	NP	NP	NP	NP	Slide does not include section of the heart
16	2	VC	NB-SJR salmon	No Ct	NP	NA	NA	NA	NA	NA	NA	NA	NA	NA	NA	NA	NA	NA	1	0	0	0	1	1	0	1	0	0	0	0	0	0
17	2	VC	NB-SJR salmon	No Ct	NP	NA	NA	NA	NA	NA	NA	NA	NA	NA	NA	NA	NA	NA	1	0	0	0	1	1	0	1	1	0	0	0	0	0
18	2	VC	NB-SJR salmon	No Ct	NP	NA	NA	NA	NA	NA	NA	NA	NA	NA	NA	NA	NA	NA	1	0	0	0	1	0	0	1	0	0	0	0	0	0
19	2	VC	NB-SJR salmon	No Ct	NP	NA	NA	NA	NA	NA	NA	NA	NA	NA	NA	NA	NA	NA	1	0	0	0	1	0	0	1	1	0	0	0	0	0
20	2	VC	NB-SJR salmon	No Ct	NP	NA	NA	NA	NA	NA	NA	NA	NA	NA	NA	NA	NA	NA	1	0	0	0	1	0	0	1	1	0	0	0	0	0
21	2	BC-PRV	BC	31.6214	82.491	NA	NA	NA	NA	NA	NA	NA	NA	NA	NA	NA	NA	NA	1	0	0	0	1	1	0	0	1	0	0	0	0	0
22	2	BC-PRV	BC	No Ct	NP	NA	NA	NA	NA	NA	NA	NA	NA	NA	NA	NA	NA	NA	1	0	0	0	1	0	0	0	2	0	0	0	0	0
23	2	BC-PRV	BC	33.7978	19.6895	NA	NA	NA	NA	NA	NA	NA	NA	NA	NA	NA	NA	NA	1	0	0	0	1	0	0	0	1	0	0	0	0	0
24	2	BC-PRV	BC	30.5858	163.109	NA	NA	NA	NA	NA	NA	NA	NA	NA	NA	NA	NA	NA	1	0	0	0	1	0	0	1	2	0	0	0	0	0
25	2	BC-PRV	BC	34.5322	12.1413	NA	NA	NA	NA	NA	NA	NA	NA	NA	NA	NA	NA	NA	1	0	0	0	1	1	0	0	1	0	0	0	0	0
26	2	BC-PRV	BC	31.6175	82.7041	NA	NA	NA	NA	NA	NA	NA	NA	NA	NA	NA	NA	NA	1	0	0	0	0	1	0	1	1	0	0	0	0	0
27	2	BC-PRV	NB-SJR salmon	No Ct	NP	NA	NA	NA	NA	NA	NA	NA	NA	NA	NA	NA	NA	NA	1	0	0	0	0	1	0	0	0	0	0	0	0	0
28	2	BC-PRV	NB-SJR salmon	No Ct	NP	NA	NA	NA	NA	NA	NA	NA	NA	NA	NA	NA	NA	NA	1	0	0	0	1	1	0	0	0	0	0	0	0	0
29	2	BC-PRV	NB-SJR salmon	No Ct	NP	NA	NA	NA	NA	NA	NA	NA	NA	NA	NA	NA	NA	NA	1	0	0	0	0	1	0	1	1	0	0	0	0	0
30	2	BC-PRV	NB-SJR salmon	No Ct	NP	NA	NA	NA	NA	NA	NA	NA	NA	NA	NA	NA	NA	NA	1	0	0	0	1	1	0	1	0	0	0	0	0	0
31	2	BC-PRV	NB-SJR salmon	No Ct	NP	NA	NA	NA	NA	NA	NA	NA	NA	NA	NA	NA	NA	NA	1	0	0	0	1	0	0	1	1	0	0	0	0	0	ENE is characterized by scattered eosinophilic granular cells within the compact layer of the ventricle
32	2	BC-PRV	NB-SJR salmon	No Ct	NP	NA	NA	NA	NA	NA	NA	NA	NA	NA	NA	NA	NA	NA	1	0	0	0	0	0	0	0	0	0	0	0	0	0
33	4	VC	BC	No Ct	NP	NA	NA	NA	NA	NA	NA	NA	NA	NA	NA	NA	NA	NA	1	0	0	0	1	1	0	1	1	0	0	0	0	0
34	4	VC	BC	No Ct	NP	NA	NA	NA	NA	NA	NA	NA	NA	NA	NA	NA	NA	NA	1	0	0	0	1	0	0	0	1	0	0	0	0	0
35	4	VC	BC	No Ct	NP	NA	NA	NA	NA	NA	NA	NA	NA	NA	NA	NA	NA	NA	1	0	0	0	1	0	0	0	1	0	0	0	0	0
36	4	VC	BC	No Ct	NP	NA	NA	NA	NA	NA	NA	NA	NA	NA	NA	NA	NA	NA	1	0	0	0	1	0	0	1	0	0	0	0	0	0
37	4	VC	BC	No Ct	NP	NA	NA	NA	NA	NA	NA	NA	NA	NA	NA	NA	NA	NA	1	0	0	0	1	0	1	0	0	0	0	0	0	0
38	4	VC	BC	No Ct	NP	NA	NA	NA	NA	NA	NA	NA	NA	NA	NA	NA	NA	NA	1	0	0	0	1	0	0	0	0	0	0	0	0	0	Section of the heart does not include the bulbous arteriosus and is missing half of the ventricle
39	4	VC	NB-SJR salmon	No Ct	NP	NA	NA	NA	NA	NA	NA	NA	NA	NA	NA	NA	NA	NA	1	0	0	0	1	0	0	0	0	0	0	0	0	0
40	4	VC	NB-SJR salmon	No Ct	NP	NA	NA	NA	NA	NA	NA	NA	NA	NA	NA	NA	NA	NA	1	0	0	0	0	1	0	0	0	0	0	0	0	0
41	4	VC	NB-SJR salmon	No Ct	NP	NA	NA	NA	NA	NA	NA	NA	NA	NA	NA	NA	NA	NA	1	0	0	0	1	1	0	0	1	0	0	0	0	0
42	4	VC	NB-SJR salmon	No Ct	NP	NA	NA	NA	NA	NA	NA	NA	NA	NA	NA	NA	NA	NA	1	0	0	0	1	0	0	1	1	0	0	0	0	0
43	4	VC	NB-SJR salmon	No Ct	NP	NA	NA	NA	NA	NA	NA	NA	NA	NA	NA	NA	NA	NA	1	0	0	0	1	0	0	0	0	0	0	0	0	0
44	4	VC	NB-SJR salmon	No Ct	NP	NA	NA	NA	NA	NA	NA	NA	NA	NA	NA	NA	NA	NA	1	0	0	0	0	0	0	0	1	0	0	0	0	0
45	4	BC-PRV	BC	16.0654	2309506	NA	NA	NA	NA	NA	NA	NA	NA	NA	NA	NA	NA	NA	1	0	0	0	0	0	0	0	0	0	0	0	0	0	Section does not include the bulbous arteriosus and is missing half of the ventricle
46	4	BC-PRV	BC	14.2358	7701143	NA	NA	NA	NA	NA	NA	NA	NA	NA	NA	NA	NA	NA	1	0	0	0	1	1	0	0	0	0	0	0	0	0
47	4	BC-PRV	BC	17.3108	1017389	NA	NA	NA	NA	NA	NA	NA	NA	NA	NA	NA	NA	NA	1	0	0	0	0	0	0	0	0	0	0	0	0	0	Section of the heart does not include the atrium or the bulbous arteriosus
48	4	BC-PRV	BC	20.413	132017	NA	NA	NA	NA	NA	NA	NA	NA	NA	NA	NA	NA	NA	1	0	0	0	0	0	0	0	0	0	0	0	0	0	Section of the heart does not include the atrium or the bulbous arteriosus
49	4	BC-PRV	BC	21.5304	63271.2	NA	NA	NA	NA	NA	NA	NA	NA	NA	NA	NA	NA	NA	1	0	0	0	1	0	0	0	1	0	0	0	0	0	Section of the heart does not include the atrium
50	4	BC-PRV	BC	16.0504	2332423	NA	NA	NA	NA	NA	NA	NA	NA	NA	NA	NA	NA	NA	1	0	0	0	1	0	0	0	1	0	0	0	0	0	Section of the heart does not include the atrium and is missing half of the ventricle
51	4	BC-PRV	NB-SJR salmon	33.0659	31.8752	NA	NA	NA	NA	NA	NA	NA	NA	NA	NA	NA	NA	NA	1	0	0	0	1	0	0	0	1	0	0	0	0	0	Section of the heart does not include the atrium and is missing half of the ventricle
52	4	BC-PRV	NB-SJR salmon	32.5966	43.414	NA	NA	NA	NA	NA	NA	NA	NA	NA	NA	NA	NA	NA	1	0	0	0	1	1	0	1	1	0	0	0	0	0
53	4	BC-PRV	NB-SJR salmon	35.0355	8.71738	NA	NA	NA	NA	NA	NA	NA	NA	NA	NA	NA	NA	NA	1	0	0	0	1	1	0	0	0	0	0	0	0	0
54	4	BC-PRV	NB-SJR salmon	19.617	222940	NA	NA	NA	NA	NA	NA	NA	NA	NA	NA	NA	NA	NA	1	0	0	0	1	0	0	0	0	0	0	0	0	0	Section of the heart does not include the atrium
55	4	BC-PRV	NB-SJR salmon	31.8379	71.5357	NA	NA	NA	NA	NA	NA	NA	NA	NA	NA	NA	NA	NA	1	0	0	0	1	0	0	1	1	0	0	0	0	0
56	4	BC-PRV	NB-SJR salmon	No Ct	NP	NA	NA	NA	NA	NA	NA	NA	NA	NA	NA	NA	NA	NA	1	0	0	0	1	0	0	0	0	0	0	0	0	0	Section of the heart does not include the bulbous arteriosus
57	6	VC	BC	No Ct	NP	18.0439	30.4361	21.5443	30.0035	35.3303	88.1439	187.894	101.552	171.947	4.49375	5.0112	4.39936	1.31503	1	0	0	0	1	0	0	0	1	0	0	1	0	0	Section of the heart does not include the atrium; MCD is characterized by a single muscle fiber exhibiting degenerative changes characterized by nuclear pyknosis, cytoplasmic hypereosinophilia, and a loss of striation
58	6	VC	BC	No Ct	NP	13.7281	29.6447	20.9868	30.0551	31.9907	7.66002	13.8844	4.91979	87.3997	0.390523	0.370303	0.213132	0.668421	1	0	0	0	1	0	0	0	0	0	0	0	0	0	Section of the heart does not include the atrium
59	6	VC	BC	No Ct	NP	14.4279	31.8504	23.1633	30.3922	NP	2.69726	4.98879	6.32624	NA	0.137512	0.133053	0.274061	NA	1	0	0	0	1	0	0	0	2	0	0	0	0	0
60	6	VC	BC	No Ct	NP	14.5382	31.796	23.6944	31.3648	32.196	3.02333	3.72668	3.47985	132.919	0.154135	0.0993922	0.150752	1.01655	1	0	0	0	1	0	0	0	1	0	0	0	0	0
61	6	VC	BC	No Ct	NP	13.5617	29.1821	21.1681	28.5942	NP	9.40572	10.9107	12.0678	NA	0.479523	0.290994	0.522793	NA	1	0	0	0	1	0	0	0	0	0	0	0	0	0
62	6	VC	BC	No Ct	NP	15.8497	31.947	25.0703	31.1313	NP	6.75833	3.56421	10.1544	NA	0.344553	0.0950589	0.439902	NA	1	0	0	0	1	1	0	0	2	0	0	0	0	0	Section of the heart does not include the atrium
63	6	VC	NB-SJR salmon	No Ct	NP	19.0679	31.2388	23.619	34.0012	NP	102.751	90.6982	12.9272	NA	1.87001	1.77797	0.445433	NA	1	0	0	0	0	0	0	0	1	0	0	0	0	0	Section of the heart does not include the bulbous arteriosus and is missing 1/3 of the ventricle
64	6	VC	NB-SJR salmon	No Ct	NP	13.3681	27.7021	20.2551	26.6247	31.0557	22.9432	17.965	41.3275	130.201	0.417554	0.352169	1.42403	0.604406	1	0	0	0	1	0	0	1	1	0	0	0	0	0
65	6	VC	NB-SJR salmon	No Ct	NP	15.2955	28.3393	21.9948	28.2601	NP	56.1063	20.4607	50.5975	NA	1.02111	0.401093	1.74345	NA	1	0	0	0	1	1	0	0	0	0	0	0	0	0
66	6	VC	NB-SJR salmon	No Ct	NP	16.5903	29.1087	21.2062	29.5226	33.1976	80.7643	86.7206	51.7448	275.323	1.46987	1.69999	1.78298	1.27808	1	0	0	0	1	0	0	1	1	0	0	0	0	0
67	6	VC	NB-SJR salmon	No Ct	NP	14.0903	28.3326	19.364	30.1411	30.8108	24.4481	54.9641	5.95817	254.531	0.444942	1.07747	0.205302	1.18156	1	0	0	0	1	0	0	0	1	0	0	0	0	0	Section of the heart does not include the atrium
68	6	VC	NB-SJR salmon	No Ct	NP	15.4548	28.8938	21.3688	30.5476	32.5116	42.6671	35.2654	11.5742	201.622	0.776519	0.691311	0.398815	0.935952	1	0	0	0	1	1	0	1	0	0	0	0	0	0	Section of the heart does not include the atrium
69	6	BC-PRV	BC	12.8295	19434888	15.6397	26.2361	19.0616	29.538	32.831	306.041	198.401	26.4909	183.673	15.6026	5.29143	1.14762	1.4047	1	0	0	0	0	0	0	1	1	0	0	0	0	0	Section of the heart does not include the bulbus arteriosus and is missing half of the ventricle
70	6	BC-PRV	BC	11.3698	50801295	14.6724	23.8966	17.9913	29.8522	32.4482	792.218	213.07	10.8969	122.482	40.3889	5.68266	0.47207	0.936725	1	0	0	0	1	1	0	0	0	0	0	0	0	0
71	6	BC-PRV	BC	11.4474	48273076	14.5476	24.5232	17.6884	29.4663	30.5758	470.611	241.082	13.0593	411.287	23.9927	6.42975	0.565746	3.14547	1	0	0	0	1	1	0	0	2	0	0	0	0	0
72	6	BC-PRV	BC	11.6044	43534219	13.6008	24.125	18.6457	29.0068	31.6238	321.746	64.4101	9.31559	103.191	16.4033	1.71784	0.403564	0.789188	1	0	0	0	0	1	0	0	0	0	0	0	0	0	Section of the heart does not include the atrium
73	6	BC-PRV	BC	11.5622	44759308	13.5971	24.1815	18.6716	30.7584	30.9228	308.587	63.102	2.75933	167.325	15.7324	1.68296	0.119538	1.27968	1	0	0	0	1	0	0	0	1	0	0	0	0	0
74	6	BC-PRV	BC	11.4348	48674159	14.802	25.6937	18.699	30.9306	31.7859	249.383	142.724	5.64498	212.054	12.7141	3.80651	0.244548	1.62176	1	0	0	0	2	0	0	0	1	0	0	0	0	0
75	6	BC-PRV	NB-SJR salmon	28.1484	811.478	14.9567	28.6539	21.0659	29.241	32.8268	35.673	30.8015	20.271	114.734	0.649229	0.603806	0.698479	0.532606	1	0	0	0	1	0	0	0	1	0	0	0	0	0
76	6	BC-PRV	NB-SJR salmon	26.7264	2069.05	15.5244	29.0055	22.5293	28.9734	32.7017	41.4372	16.5545	36.1671	185.449	0.754135	0.324519	1.24621	0.860877	1	0	0	0	1	0	0	1	0	0	0	0	0	0
77	6	BC-PRV	NB-SJR salmon	17.2456	1062039	13.7377	25.5283	19.5527	26.9478	30.3748	133.748	37.7708	42.6816	269.694	2.43414	0.740424	1.47068	1.25195	1	0	0	0	0	0	0	0	0	0	0	0	0	0	Section of the heart is missing a large portion of the ventricle
78	6	BC-PRV	NB-SJR salmon	33.1007	31.154	14.6788	28.3618	20.7977	27.7651	32.1755	36.0251	30.5936	46.506	148.62	0.655638	0.599729	1.60246	0.689912	1	0	0	0	1	0	0	0	0	0	0	0	0	0
79	6	BC-PRV	NB-SJR salmon	10.7367	77067718	15.0851	23.8796	19.9388	28.5475	30.2001	1067.14	73.5419	35.8348	774.574	19.4213	1.44165	1.23477	3.59566	1	0	0	0	1	0	0	0	0	0	0	0	0	0
80	6	BC-PRV	NB-SJR salmon	No Ct	NP	13.1155	27.6941	19.231	26.9274	27.8144	19.3649	30.6682	28.125	1033.54	0.352431	0.601192	0.969105	4.7978	1	0	0	0	0	0	0	0	0	0	0	0	0	0	Section of the heart does not include the bulbus arteriosus and is missing half of the ventricle
81	8	VC	BC	No Ct	NP	NA	NA	NA	NA	NA	NA	NA	NA	NA	NA	NA	NA	NA	1	0	0	0	0	0	0	0	1	0	0	0	0	0	Section of heart does not include atrium
82	8	VC	BC	No Ct	NP	NA	NA	NA	NA	NA	NA	NA	NA	NA	NA	NA	NA	NA	1	0	0	0	1	0	0	0	0	0	0	0	0	0
83	8	VC	BC	No Ct	NP	NA	NA	NA	NA	NA	NA	NA	NA	NA	NA	NA	NA	NA	1	0	0	0	0	1	0	0	0	0	0	0	0	0	Section of the heart does not include the bulbus arteriosus
84	8	VC	BC	No Ct	NP	NA	NA	NA	NA	NA	NA	NA	NA	NA	NA	NA	NA	NA	1	0	0	0	0	0	0	0	0	0	0	0	0	0
85	8	VC	BC	No Ct	NP	NA	NA	NA	NA	NA	NA	NA	NA	NA	NA	NA	NA	NA	1	0	0	0	0	1	0	0	0	0	0	0	0	0
86	8	VC	BC	No Ct	NP	NA	NA	NA	NA	NA	NA	NA	NA	NA	NA	NA	NA	NA	1	0	0	0	1	0	0	0	0	0	0	0	0	0	Section of the heart does not include the atrium; Section of bulbus arteriosus is tangential
87	8	VC	NB-SJR salmon	No Ct	NP	NA	NA	NA	NA	NA	NA	NA	NA	NA	NA	NA	NA	NA	1	0	0	0	1	1	0	0	0	0	0	0	0	0
88	8	VC	NB-SJR salmon	No Ct	NP	NA	NA	NA	NA	NA	NA	NA	NA	NA	NA	NA	NA	NA	1	0	0	0	0	1	0	1	0	0	0	0	0	0
89	8	VC	NB-SJR salmon	No Ct	NP	NA	NA	NA	NA	NA	NA	NA	NA	NA	NA	NA	NA	NA	1	0	0	0	1	0	0	1	0	0	0	0	0	0
90	8	VC	NB-SJR salmon	No Ct	NP	NA	NA	NA	NA	NA	NA	NA	NA	NA	NA	NA	NA	NA	1	0	0	0	1	1	0	1	1	0	0	0	0	0
91	8	VC	NB-SJR salmon	No Ct	NP	NA	NA	NA	NA	NA	NA	NA	NA	NA	NA	NA	NA	NA	1	0	0	0	1	1	0	0	0	0	0	0	0	0	Section of heart does not include atrium
92	8	VC	NB-SJR salmon	No Ct	NP	NA	NA	NA	NA	NA	NA	NA	NA	NA	NA	NA	NA	NA	1	0	0	0	0	0	0	1	0	0	0	0	0	0	Section of the heart does not include the atrium; Focus of ENL is within the bulbus arteriosus
93	8	BC-PRV	BC	13.9908	9048888	NA	NA	NA	NA	NA	NA	NA	NA	NA	NA	NA	NA	NA	1	0	0	0	1	0	0	0	0	0	0	0	0	0	Section of the heart does not include the atrium
94	8	BC-PRV	BC	12.9514	17937274	NA	NA	NA	NA	NA	NA	NA	NA	NA	NA	NA	NA	NA	1	0	0	0	1	0	0	0	2	0	0	0	0	0	Section of the heart does not include the atrium
95	8	BC-PRV	BC	13.6567	11275344	NA	NA	NA	NA	NA	NA	NA	NA	NA	NA	NA	NA	NA	1	0	0	0	1	0	0	0	0	0	0	0	0	0
96	8	BC-PRV	BC	12.3674	26344786	NA	NA	NA	NA	NA	NA	NA	NA	NA	NA	NA	NA	NA	1	0	0	0	1	0	0	0	0	0	0	0	0	0	Section of the heart does not include the bulbus arteriosus
97	8	BC-PRV	BC	12.3674	26344786	NA	NA	NA	NA	NA	NA	NA	NA	NA	NA	NA	NA	NA	1	0	0	0	2	0	0	0	0	0	0	0	0	0
98	8	BC-PRV	BC	14.5625	6211208	NA	NA	NA	NA	NA	NA	NA	NA	NA	NA	NA	NA	NA	1	0	0	0	0	0	0	0	0	0	0	0	0	0	Section of the heart does not include the atrium
99	8	BC-PRV	NB-SJR salmon	13.4262	13121964	NA	NA	NA	NA	NA	NA	NA	NA	NA	NA	NA	NA	NA	1	0	0	0	0	0	0	0	1	0	0	0	0	0	Section of the heart does not include the atrium
100	8	BC-PRV	NB-SJR salmon	12.2017	29380287	NA	NA	NA	NA	NA	NA	NA	NA	NA	NA	NA	NA	NA	1	0	0	0	0	0	0	0	1	0	0	0	0	0
101	8	BC-PRV	NB-SJR salmon	27.8316	999.618	NA	NA	NA	NA	NA	NA	NA	NA	NA	NA	NA	NA	NA	1	0	0	0	0	0	0	0	1	0	0	0	0	0
102	8	BC-PRV	NB-SJR salmon	17.4634	920188	NA	NA	NA	NA	NA	NA	NA	NA	NA	NA	NA	NA	NA	1	0	0	0	2	0	0	1	0	0	0	0	0	0
103	8	BC-PRV	NB-SJR salmon	12.4514	24927628	NA	NA	NA	NA	NA	NA	NA	NA	NA	NA	NA	NA	NA	NP	NP	NP	NP	NP	NP	NP	NP	NP	NP	NP	NP	NP	NP	heart tissue is missing in this section
104	8	BC-PRV	NB-SJR salmon	21.7918	53267.7	NA	NA	NA	NA	NA	NA	NA	NA	NA	NA	NA	NA	NA	1	0	0	0	1	1	0	0	1	0	0	0	0	0
105	10	VC	BC	No Ct	NP	11.7118	28.7182	22.7659	27.1299	32.507	3.59899	1	9.23778	15.1051	1.17233	0.106781	1.22501	0.813003	1	0	0	0	0	0	0	0	1	0	0	0	0	0	Section of the heart does not include the atrium
106	10	VC	BC	No Ct	NP	13.2097	30.0233	21.1956	27.9779	32.9049	4.1137	8.38751	14.4944	32.3814	1.33999	0.895624	1.92208	1.74287	1	0	0	0	1	0	0	0	1	0	0	0	0	0
107	10	VC	BC	No Ct	NP	12.0883	29.4047	18.2523	29.0384	32.2305	2.90303	29.6537	3.19434	23.7528	0.945629	3.16645	0.423596	1.27845	1	0	0	0	1	0	0	0	1	0	0	0	0	0	Section of the heart does not include the atrium
108	10	VC	BC	No Ct	NP	13.1028	30.1833	20.8493	29.0901	33.4738	3.41886	9.90154	6.22605	20.2695	1.11366	1.05729	0.825628	1.09096	1	0	0	0	1	0	0	0	1	0	0	0	0	0
109	10	VC	BC	No Ct	NP	12.3631	29.7274	21.5072	28.2173	36.6021	2.80832	3.75814	6.82796	1.38821	0.914779	0.401297	0.905446	0.0747179	1	0	0	0	1	0	0	0	1	0	0	0	0	0	Section of the heart does not include the atrium
110	10	VC	BC	No Ct	NP	12.7791	30.9761	22.0304	29.0082	NP	1.57677	3.48899	5.26544	NA	0.513614	0.372557	0.698242	NA	1	0	0	0	0	1	0	0	2	0	0	0	0	0
111	10	VC	NB-SJR salmon	No Ct	NP	14.5936	30.264	21.176	27.0264	30.7471	9.08553	22.1886	73.1556	377.074	0.235229	1.20004	1.21148	0.985359	1	0	0	0	1	0	0	0	0	0	0	0	0	0	Section of the heart does not include the atrium or the bulbous arteriosus
112	10	VC	NB-SJR salmon	No Ct	NP	13.8553	27.1077	20.1348	26.1355	30.9991	48.5564	27.3718	81.3148	189.818	1.25715	1.48036	1.3466	0.496026	1	0	0	0	1	1	0	0	1	0	0	0	0	0	Section of heart does not include the atrium
113	10	VC	NB-SJR salmon	No Ct	NP	14.2067	27.9216	21.1086	27.5648	31.1701	35.2386	17.7815	38.5212	215.103	0.912344	0.961685	0.637923	0.562101	1	0	0	0	1	1	0	0	0	0	0	0	0	0
114	10	VC	NB-SJR salmon	No Ct	NP	13.8486	27.273	21.4044	27.0859	32.9098	43.0987	11.3003	41.8849	50.2493	1.11585	0.611161	0.693626	0.13131	1	0	0	0	0	1	0	0	0	0	0	0	0	0	Section of the heart does not include the atrium or the bulbus arteriosus and is missing 1/4 of the ventricle
115	10	VC	NB-SJR salmon	No Ct	NP	13.4783	29.2846	20.4819	26.3265	30.8733	8.26902	16.5702	54.8504	159.482	0.214089	0.896173	0.90834	0.416753	1	0	0	0	0	0	0	0	1	0	0	0	0	0
116	10	VC	NB-SJR salmon	No Ct	NP	14.6584	27.0612	21.7373	27.1024	29.0215	87.497	15.7273	72.5854	1304.34	2.26534	0.850586	1.20204	3.40845	1	0	0	0	1	1	0	0	1	0	0	0	0	0
117	10	BC-PRV	BC	14.8079	5284786	14.3112	29.7053	19.0713	28.6623	33.8718	11.0034	78.4693	19.3546	35.5459	3.58423	8.37901	2.56658	1.91319	1	0	0	0	1	0	0	1	1	0	0	0	0	0
118	10	BC-PRV	BC	14.3888	6963450	15.1778	28.3971	19.4964	29.5173	30.5522	49.6829	106.557	19.5091	647.056	16.1837	11.3782	2.58707	34.8265	1	0	0	0	1	0	0	0	0	0	0	0	0	0	Section of the heart does not include the atrium and is missing half of the ventricle
119	10	BC-PRV	BC	14.4527	6676580	13.4088	28.9577	18.7697	29.7769	31.4555	9.88383	51.743	4.78179	101.517	3.21954	5.52515	0.634107	5.46394	1	0	0	0	1	1	0	1	1	0	0	0	0	0	Section of the heart does not include the atrium
120	10	BC-PRV	BC	15.7817	2783738	13.5321	27.7148	18.5124	29.8119	32.3931	25.4798	67.361	5.08331	57.7294	8.29975	7.19286	0.67409	3.10717	1	0	0	0	1	2	0	3	0	0	3	2	0	0	Section of the heart is missing half of the ventricle; MCD is associated with areas of ENL and is characterized by nuclear pyknosis, loss of striation, and hypereosinophilia of muscle fibers
121	10	BC-PRV	BC	15.4383	3489671	13.5644	26.946	18.6584	29.1901	29.8255	44.3952	62.2542	7.99957	349.986	14.4612	6.64755	1.06081	18.8373	1	0	0	0	0	0	0	0	1	0	0	0	0	0
122	10	BC-PRV	BC	13.5287	12266057	13.3809	27.9581	18.4892	28.9775	29.5428	19.3833	61.6439	8.16293	374.883	6.31388	6.58238	1.08247	20.1774	1	0	0	0	1	0	0	0	1	0	0	0	0	0
123	10	BC-PRV	NB-SJR salmon	15.6469	3041958	15.9205	26.8748	18.8073	30.2895	31.8688	238.805	287.479	19.1156	434.735	6.18277	15.5478	0.316559	1.13604	1	0	0	0	1	0	0	0	1	0	0	0	0	0
124	10	BC-PRV	NB-SJR salmon	12.47	24624772	12.9654	25.9114	17.6528	26.5503	26.7253	60.0452	82.5225	32.9154	1981.38	1.5546	4.4631	0.545089	5.17767	1	0	0	0	0	0	0	1	0	0	0	0	0	0
125	10	BC-PRV	NB-SJR salmon	13.7673	10483148	14.8294	27.5351	18.5287	27.555	28.4394	70.9286	163.69	59.7186	2198.45	1.83638	8.85289	0.988958	5.74492	1	0	0	0	1	1	0	0	1	0	0	0	0	0	Section of heart does not include the atrium
126	10	BC-PRV	NB-SJR salmon	13.3462	13832222	12.7276	26.0785	17.4617	26.8343	27.6232	45.3513	79.8951	22.926	901.774	1.17417	4.321	0.379661	2.35649	1	0	0	0	1	1	0	0	0	0	0	0	0	0	Section of the heart does not include the bulbus arteriosus
127	10	BC-PRV	NB-SJR salmon	16.6866	1534366	12.5618	20.6996	16.3936	26.6796	28.7556	1682.16	149.318	22.7506	366.667	43.552	8.07562	0.376756	0.958162	1	0	0	0	0	1	0	0	0	0	0	0	0	0
128	10	BC-PRV	NB-SJR salmon	14.315	7310274	13.2734	21.0426	16.6547	25.3273	25.4832	2171.87	204.049	95.1255	5802.34	56.2308	11.0357	1.57531	15.1625	1	0	0	0	1	1	0	0	1	0	0	0	0	0
129	12	VC	BC	No Ct	NP	NA	NA	NA	NA	NA	NA	NA	NA	NA	NA	NA	NA	NA	1	0	0	0	0	2	0	0	1	0	0	0	0	0
130	12	VC	BC	No Ct	NP	NA	NA	NA	NA	NA	NA	NA	NA	NA	NA	NA	NA	NA	1	0	0	0	0	0	0	1	0	0	0	0	0	0	Section of the heart does not include the bulbus arteriosus
131	12	VC	BC	No Ct	NP	NA	NA	NA	NA	NA	NA	NA	NA	NA	NA	NA	NA	NA	1	0	0	0	0	0	0	0	1	0	0	0	0	0	Section of the heart does not include the atrium
132	12	VC	BC	No Ct	NP	NA	NA	NA	NA	NA	NA	NA	NA	NA	NA	NA	NA	NA	1	0	0	0	1	0	0	0	1	0	0	0	0	0
133	12	VC	NB-SJR salmon	No Ct	NP	NA	NA	NA	NA	NA	NA	NA	NA	NA	NA	NA	NA	NA	1	0	0	0	1	0	0	0	1	0	0	0	0	0	Section of the heart does not include the atrium
134	12	VC	NB-SJR salmon	No Ct	NP	NA	NA	NA	NA	NA	NA	NA	NA	NA	NA	NA	NA	NA	1	0	0	0	1	0	0	0	0	0	0	1	0	0	MCD is characterized by rare muscle fibers exhibiting degenerative changes characterized by nuclear pyknosis, cytoplasmic hypereosinophilia, and a loss of striation
135	12	VC	NB-SJR salmon	No Ct	NP	NA	NA	NA	NA	NA	NA	NA	NA	NA	NA	NA	NA	NA	1	0	0	0	1	1	0	0	0	0	0	0	0	0
136	12	VC	NB-SJR salmon	No Ct	NP	NA	NA	NA	NA	NA	NA	NA	NA	NA	NA	NA	NA	NA	1	0	0	0	0	0	0	0	0	0	0	0	0	0	Section of the heart does not include the bulbus arteriosus
137	12	BC-PRV	BC	16.1403	2198358	NA	NA	NA	NA	NA	NA	NA	NA	NA	NA	NA	NA	NA	1	0	0	0	0	1	0	1	0	0	0	1	0	0	Section of the heart does not include the bulbus arteriosus; ENL is characterized by several foci of mild inflammation and is associated with a single focus myocellular vacuolation and dissociation (MDN)
138	12	BC-PRV	BC	16.1843	2135585	NA	NA	NA	NA	NA	NA	NA	NA	NA	NA	NA	NA	NA	1	0	0	0	1	1	0	0	1	0	0	0	0	0
139	12	BC-PRV	BC	14.7086	5641655	NA	NA	NA	NA	NA	NA	NA	NA	NA	NA	NA	NA	NA	1	0	0	0	1	1	0	1	1	0	0	0	0	0
140	12	BC-PRV	BC	11.4605	47857338	NA	NA	NA	NA	NA	NA	NA	NA	NA	NA	NA	NA	NA	1	0	0	0	1	0	0	0	0	0	0	0	0	0	Section of the heart does not include the bulbus arteriosus or the atrium
141	12	BC-PRV	BC	15.8346	2688507	NA	NA	NA	NA	NA	NA	NA	NA	NA	NA	NA	NA	NA	1	0	0	0	1	1	0	2	1	0	0	0	0	0	Section of the heart does not include the atrium
142	12	BC-PRV	BC	14.2919	7421940	NA	NA	NA	NA	NA	NA	NA	NA	NA	NA	NA	NA	NA	1	0	0	0	1	1	0	2	1	0	0	0	0	0
143	12	BC-PRV	NB-SJR salmon	15.5361	3272222	NA	NA	NA	NA	NA	NA	NA	NA	NA	NA	NA	NA	NA	1	0	0	0	1	0	0	0	1	0	0	0	0	0	Section of the heart does not include the atrium
144	12	BC-PRV	NB-SJR salmon	14.175	8015926	NA	NA	NA	NA	NA	NA	NA	NA	NA	NA	NA	NA	NA	1	0	0	0	0	1	0	0	1	0	0	0	0	0
145	12	BC-PRV	NB-SJR salmon	23.0872	22706.6	NA	NA	NA	NA	NA	NA	NA	NA	NA	NA	NA	NA	NA	1	0	0	0	1	1	0	0	0	0	0	0	0	0
146	12	BC-PRV	NB-SJR salmon	14.4982	6479747	NA	NA	NA	NA	NA	NA	NA	NA	NA	NA	NA	NA	NA	1	0	0	0	1	1	0	0	1	0	0	0	0	0
147	12	BC-PRV	NB-SJR salmon	15.1157	4315333	NA	NA	NA	NA	NA	NA	NA	NA	NA	NA	NA	NA	NA	1	0	0	0	1	0	0	0	0	0	0	0	0	0
148	12	BC-PRV	NB-SJR salmon	13.8304	10056638	NA	NA	NA	NA	NA	NA	NA	NA	NA	NA	NA	NA	NA	1	0	0	0	1	1	0	0	1	0	0	0	0	0	Section of the heart does not include the atrium
149	14	VC	BC	No Ct	NP	13.1771	30.1454	24.0925	28.0258	37.8893	3.69517	1.10092	13.7076	1	0.602707	0.178033	1.32357	0.0290405	1	0	0	0	1	0	0	0	1	0	0	0	0	0
150	14	VC	BC	No Ct	NP	14.2267	30.0717	21.1171	29.9598	NP	8.04969	17.923	7.42544	NA	1.31296	2.89839	0.716982	NA	1	0	0	0	0	2	0	3	0	0	2	0	0	0	Section of the heart does not include the bulbus arteriosus and is missing 1/3 of the ventricle
151	14	VC	BC	No Ct	NP	13.7021	29.5323	22.7158	29.1632	32.8865	8.13305	4.11363	8.96639	46.1348	1.32655	0.66523	0.865772	1.33978	1	0	0	0	1	1	0	0	1	0	0	0	0	0
152	14	VC	BC	No Ct	NP	14.4121	31.0501	24.7904	29.5361	33.3126	4.64594	1.59757	11.3267	56.1691	0.757783	0.258349	1.09368	1.63118	1	0	0	0	0	0	0	0	0	0	0	0	0	0	Section of the heart is missing half of the ventricle
153	14	VC	NB-SJR salmon	No Ct	NP	13.9399	28.9744	20.7161	28.9313	31.2185	14.118	19.399	12.4173	172.881	0.553254	0.307888	0.547562	0.776427	1	0	0	0	1	2	0	0	1	0	0	0	0	0
154	14	VC	NB-SJR salmon	No Ct	NP	16.3881	29.5292	20.1096	30.2987	NP	52.4483	161.186	26.2646	NA	2.05534	2.55824	1.15818	NA	1	0	0	0	1	1	0	0	1	0	0	0	0	0
155	14	VC	NB-SJR salmon	No Ct	NP	15.995	29.5886	20.5447	29.1157	32.5908	38.3295	90.794	45.4123	277.531	1.50205	1.44102	2.00252	1.24643	1	0	0	0	1	0	0	1	0	0	0	0	0	0
156	14	VC	NB-SJR salmon	No Ct	NP	12.0244	28.1544	18.2327	25.8276	28.1847	6.60682	28.7567	28.2932	375.313	0.258908	0.456407	1.24764	1.68558	1	0	0	0	1	0	0	0	1	0	0	0	0	0
157	14	VC	NB-SJR salmon	No Ct	NP	15.8259	30.672	22.983	30.6792	30.7451	16.0877	14.8978	1	64.9211	0.630444	0.236449	0.0440966	0.291569	1	0	0	0	1	0	0	0	0	0	0	0	0	0
158	14	BC-PRV	BC	15.9965	2416663	12.0535	28.5047	18.4381	28.2566	29.7223	5.2882	25.4499	14.5198	357.268	0.86254	4.11559	1.40199	10.3752	1	0	0	0	1	2	0	3	1	0	2	1	0	0	MCD is characterized by multiple foci of myocellular degeneration exhibiting nuclear pyknosis, cytoplasmic hypereosinophilia, a loss of striation and myocellular dissociation
159	14	BC-PRV	BC	11.6153	43223263	13.4909	29.1686	18.0149	27.2491	34.5253	9.03954	92.4179	10.388	4.55449	1.47441	14.9452	1.00304	0.132265	1	0	0	0	1	0	0	0	1	0	1	0	0	0
160	14	BC-PRV	BC	14.1575	8108426	12.0003	24.6883	18.6951	30.7805	34.6951	71.8057	20.5251	1.36219	6.13864	11.712	3.31919	0.131529	0.178269	1	0	0	0	0	0	0	1	1	0	0	0	0	0	Section of the heart does not include the atrium
161	14	BC-PRV	BC	15.5362	3272007	12.6008	28.0448	18.7897	28.6957	33.0211	10.6286	29.1456	9.42236	31.9402	1.73359	4.71324	0.909798	0.927559	1	0	0	0	1	1	0	2	1	0	1	0	0	0	Section of the heart does not include the atrium; ENL is widespread but subtle
162	14	BC-PRV	BC	14.3505	7141474	13.3062	28.9961	18.9455	26.9046	29.9941	8.96357	42.6599	5.43523	43.3923	1.46202	6.89868	0.524812	1.26013	1	0	0	0	1	2	0	3	1	0	1	0	0	0	Section of the heart does not include the atrium
163	14	BC-PRV	BC	15.3968	3586338	10.7213	29.5752	17.2998	31.492	32.8657	1	22.2482	2.83096	74.2405	0.163107	3.59784	0.27335	2.15598	1	0	0	0	1	1	0	3	0	0	0	0	0	0
164	14	BC-PRV	NB-SJR salmon	14.0828	8517546	14.3676	27.425	18.2152	27.9351	30.285	55.5831	147.702	11.0114	146.793	2.17819	2.34422	0.485565	0.659263	1	0	0	0	0	1	0	0	0	0	0	0	0	0
165	14	BC-PRV	NB-SJR salmon	17.3069	1020045	12.7704	27.7243	19.4271	26.5066	26.9545	14.9292	21.0745	34.0796	1697.9	0.585046	0.33448	1.50279	7.62545	1	0	0	0	1	1	0	0	0	0	0	0	0	0
166	14	BC-PRV	NB-SJR salmon	17.3069	1020045	12.9718	29.3852	17.4344	27.9228	30.5831	5.42858	96.4398	9.57242	102.906	0.212735	1.53063	0.422111	0.462161	1	0	0	0	1	1	0	0	0	0	0	0	0	0
167	14	BC-PRV	NB-SJR salmon	20.2104	150852	12.5561	25.8936	17.4175	30.2931	31.5741	45.7722	73.1476	1.35407	37.8678	1.79372	1.16095	0.05971	0.170069	1	0	0	0	0	0	0	0	0	0	0	0	0	0
168	14	BC-PRV	NB-SJR salmon	25.6186	4290.15	12.1047	27.331	17.6356	27.7121	28.511	12.3606	45.9907	14.1001	550.776	0.484388	0.729934	0.621765	2.4736	1	0	0	0	1	0	0	0	0	0	0	0	0	0
169	14	BC-PRV	NB-SJR salmon	15.2049	4069193	12.9041	28.338	19.4324	28.2754	31.4635	10.7042	23.0362	72.3104	539.178	0.419474	0.365615	3.18864	2.42151	1	0	0	0	0	1	0	0	0	0	0	0	0	0

## Sheet: Table S2 - Challenge 2 data
Table S2: Challenge 2 collected and generated data
ID = unique experimental identification number										Ct = Threshold cycle										Histology scores:
Time = weeks post challenge					ND = sample taken, not analysed					actb = beta-actin RNA transcript										0 = No pathology observed
Treatment = virus i.p. injection group					NP = target not detected					cd8a = cluster of differentiation – 8; alpha chain										0 > 1.1 = Mild pathological changes; limited (countable) number of inflammatory cells; <25% compartment affected
Stock = unique Atlantic salmon strain					NA = sample not available					ifna = interferon alpha										1 > 2.1 = Moderate pathological changes; unlimited (uncountable) number of inflammatory cells; 25-50% compartement affected
										ifng = interferon gamma										2 > 3.1 = Severe pathological changes; unlimited (uncountable) number of inflammatory cells; >50% of compartment affected
																				Histopathology Scores (DG)									Histopathology Scores (MA)
ID	Time	Treatment	Stock	Blood PRV		Plasma PRV		Heart PRV		Heart Gene mean Ct				Heart Gene CNRQ			Heart Gene fold change			Heart					Skeletal Muscle				Heart					Skeletal Muscle
				mean Ct	Copies/mL	mean Ct	Copies/mL	mean Ct	Copies/ug	actb	cd8a	ifna	ifng	cd8a	ifna	ifng	cd8a	ifna	ifng	Epicardium	Corticallis	Spongiosum	Atrium	Median Score	Red Muscle	White Muscle	Median Score	Comments	Epicardium	Corticallis	Spongiosum	Atrium	Median Score	Red Muscle	White Muscle	Median Score	Comments
1	0	VC	BC salmon	No Ct	NP	ND	ND	No Ct	NP	ND	ND	ND	ND	ND	ND	ND	ND	ND	ND	0	0	0	0	0	0	0	0		ND	ND	ND	ND	ND	ND	ND	ND
2	0	VC	BC salmon	No Ct	NP	ND	ND	No Ct	NP	ND	ND	ND	ND	ND	ND	ND	ND	ND	ND	0	0	1	0	0	0	0	0		ND	ND	ND	ND	ND	ND	ND	ND
3	0	VC	BC salmon	No Ct	NP	ND	ND	No Ct	NP	ND	ND	ND	ND	ND	ND	ND	ND	ND	ND	0	0	0	0	0	0	0	0		ND	ND	ND	ND	ND	ND	ND	ND
4	0	VC	BC salmon	No Ct	NP	ND	ND	No Ct	NP	ND	ND	ND	ND	ND	ND	ND	ND	ND	ND	0	0	0	0	0	0	0	0		ND	ND	ND	ND	ND	ND	ND	ND
5	0	VC	NB-TR salmon	No Ct	NP	ND	ND	No Ct	NP	ND	ND	ND	ND	ND	ND	ND	ND	ND	ND	NA	NA	NA	NA	NA	NA	NA	NA		ND	ND	ND	ND	ND	ND	ND	ND
6	0	VC	NB-TR salmon	No Ct	NP	ND	ND	No Ct	NP	ND	ND	ND	ND	ND	ND	ND	ND	ND	ND	0	0	0	0	0	0	0	0		ND	ND	ND	ND	ND	ND	ND	ND
7	0	VC	NB-TR salmon	No Ct	NP	ND	ND	No Ct	NP	ND	ND	ND	ND	ND	ND	ND	ND	ND	ND	0	0	0	NA	0	0	0	0	Missing Atrium	ND	ND	ND	ND	ND	ND	ND	ND
8	0	VC	NB-TR salmon	No Ct	NP	ND	ND	No Ct	NP	ND	ND	ND	ND	ND	ND	ND	ND	ND	ND	NA	NA	NA	NA	NA	NA	NA	NA		ND	ND	ND	ND	ND	ND	ND	ND
9	0	VC	EU salmon	No Ct	NP	ND	ND	No Ct	NP	ND	ND	ND	ND	ND	ND	ND	ND	ND	ND	0	0	0	NA	0	0	0	0	Missing Atrium	ND	ND	ND	ND	ND	ND	ND	ND
10	0	VC	EU salmon	No Ct	NP	ND	ND	No Ct	NP	ND	ND	ND	ND	ND	ND	ND	ND	ND	ND	0	0	0	0	0	0	0	0		ND	ND	ND	ND	ND	ND	ND	ND
11	0	VC	EU salmon	No Ct	NP	ND	ND	No Ct	NP	ND	ND	ND	ND	ND	ND	ND	ND	ND	ND	NA	NA	NA	NA	NA	NA	NA	NA		ND	ND	ND	ND	ND	ND	ND	ND
12	0	VC	EU salmon	No Ct	NP	ND	ND	No Ct	NP	ND	ND	ND	ND	ND	ND	ND	ND	ND	ND	0	0	0	0	0	0	0	0		ND	ND	ND	ND	ND	ND	ND	ND
13	0	BC-PRV	BC salmon	No Ct	NP	No Ct	NP	No Ct	NP	ND	ND	ND	ND	ND	ND	ND	ND	ND	ND	0	0	1	0	0	0	0	0		ND	ND	ND	ND	ND	ND	ND	ND
14	0	BC-PRV	BC salmon	No Ct	NP	No Ct	NP	No Ct	NP	ND	ND	ND	ND	ND	ND	ND	ND	ND	ND	NA	NA	NA	NA	NA	NA	NA	NA		ND	ND	ND	ND	ND	ND	ND	ND
15	0	BC-PRV	BC salmon	No Ct	NP	No Ct	NP	No Ct	NP	ND	ND	ND	ND	ND	ND	ND	ND	ND	ND	0	0	0	0	0	0	0	0		ND	ND	ND	ND	ND	ND	ND	ND
16	0	BC-PRV	BC salmon	No Ct	NP	No Ct	NP	No Ct	NP	ND	ND	ND	ND	ND	ND	ND	ND	ND	ND	0	0	0	0	0	0	0	0		ND	ND	ND	ND	ND	ND	ND	ND
17	0	BC-PRV	NB-TR salmon	No Ct	NP	No Ct	NP	No Ct	NP	ND	ND	ND	ND	ND	ND	ND	ND	ND	ND	NA	NA	NA	NA	NA	NA	NA	NA		ND	ND	ND	ND	ND	ND	ND	ND
18	0	BC-PRV	NB-TR salmon	No Ct	NP	No Ct	NP	No Ct	NP	ND	ND	ND	ND	ND	ND	ND	ND	ND	ND	0	0	0	NA	0	0	0	0	Missing Atrium	ND	ND	ND	ND	ND	ND	ND	ND
19	0	BC-PRV	NB-TR salmon	No Ct	NP	No Ct	NP	No Ct	NP	ND	ND	ND	ND	ND	ND	ND	ND	ND	ND	NA	NA	NA	NA	NA	NA	NA	NA		ND	ND	ND	ND	ND	ND	ND	ND
20	0	BC-PRV	NB-TR salmon	No Ct	NP	No Ct	NP	No Ct	NP	ND	ND	ND	ND	ND	ND	ND	ND	ND	ND	0	0	0	0	0	0	0	0		ND	ND	ND	ND	ND	ND	ND	ND
21	0	BC-PRV	EU salmon	No Ct	NP	No Ct	NP	No Ct	NP	ND	ND	ND	ND	ND	ND	ND	ND	ND	ND	NA	NA	NA	NA	NA	NA	NA	NA		ND	ND	ND	ND	ND	ND	ND	ND
22	0	BC-PRV	EU salmon	No Ct	NP	No Ct	NP	No Ct	NP	ND	ND	ND	ND	ND	ND	ND	ND	ND	ND	0	0	0	0	0	0	0	0		ND	ND	ND	ND	ND	ND	ND	ND
23	0	BC-PRV	EU salmon	No Ct	NP	No Ct	NP	No Ct	NP	ND	ND	ND	ND	ND	ND	ND	ND	ND	ND	0	0	0	NA	0	0	0	0	Missing Atrium	ND	ND	ND	ND	ND	ND	ND	ND
24	0	BC-PRV	EU salmon	No Ct	NP	No Ct	NP	No Ct	NP	ND	ND	ND	ND	ND	ND	ND	ND	ND	ND	0	0	0	0	0	0	0	0		ND	ND	ND	ND	ND	ND	ND	ND
25	0	NB-PRV	BC salmon	No Ct	NP	No Ct	NP	No Ct	NP	ND	ND	ND	ND	ND	ND	ND	ND	ND	ND	0	0	0	0	0	0	0	0		ND	ND	ND	ND	ND	ND	ND	ND
26	0	NB-PRV	BC salmon	No Ct	NP	No Ct	NP	No Ct	NP	ND	ND	ND	ND	ND	ND	ND	ND	ND	ND	0	0	0	0	0	0	0	0		ND	ND	ND	ND	ND	ND	ND	ND
27	0	NB-PRV	BC salmon	No Ct	NP	No Ct	NP	No Ct	NP	ND	ND	ND	ND	ND	ND	ND	ND	ND	ND	0	0	0	0	0	0	0	0		ND	ND	ND	ND	ND	ND	ND	ND
28	0	NB-PRV	BC salmon	No Ct	NP	No Ct	NP	No Ct	NP	ND	ND	ND	ND	ND	ND	ND	ND	ND	ND	0	0	0	NA	0	0	0	0	Missing Atrium	ND	ND	ND	ND	ND	ND	ND	ND
29	0	NB-PRV	NB-TR salmon	No Ct	NP	No Ct	NP	No Ct	NP	ND	ND	ND	ND	ND	ND	ND	ND	ND	ND	0	0	1	1	0.5	0	0	0		ND	ND	ND	ND	ND	ND	ND	ND
30	0	NB-PRV	NB-TR salmon	No Ct	NP	No Ct	NP	No Ct	NP	ND	ND	ND	ND	ND	ND	ND	ND	ND	ND	0	0	1	0	0	1	0	0.5		ND	ND	ND	ND	ND	ND	ND	ND
31	0	NB-PRV	NB-TR salmon	No Ct	NP	No Ct	NP	No Ct	NP	ND	ND	ND	ND	ND	ND	ND	ND	ND	ND	0	0	0	0	0	0	0	0		ND	ND	ND	ND	ND	ND	ND	ND
32	0	NB-PRV	NB-TR salmon	No Ct	NP	No Ct	NP	No Ct	NP	ND	ND	ND	ND	ND	ND	ND	ND	ND	ND	0	0	0	1	0	0	0	0		ND	ND	ND	ND	ND	ND	ND	ND
33	0	NB-PRV	EU salmon	No Ct	NP	No Ct	NP	No Ct	NP	ND	ND	ND	ND	ND	ND	ND	ND	ND	ND	0	0	0	0	0	0	0	0		ND	ND	ND	ND	ND	ND	ND	ND
34	0	NB-PRV	EU salmon	No Ct	NP	No Ct	NP	No Ct	NP	ND	ND	ND	ND	ND	ND	ND	ND	ND	ND	0	0	0	0	0	0	0	0		ND	ND	ND	ND	ND	ND	ND	ND
35	0	NB-PRV	EU salmon	No Ct	NP	No Ct	NP	No Ct	NP	ND	ND	ND	ND	ND	ND	ND	ND	ND	ND	0	0	0	1	0	0	0	0		ND	ND	ND	ND	ND	ND	ND	ND
36	0	NB-PRV	EU salmon	No Ct	NP	No Ct	NP	No Ct	NP	ND	ND	ND	ND	ND	ND	ND	ND	ND	ND	0	0	0	1	0	0	0	0		ND	ND	ND	ND	ND	ND	ND	ND
37	0	NOR-PRV	BC salmon	No Ct	NP	No Ct	NP	No Ct	NP	ND	ND	ND	ND	ND	ND	ND	ND	ND	ND	0	0	0	NA	0	0	0	0	Missing Atrium	ND	ND	ND	ND	ND	ND	ND	ND
38	0	NOR-PRV	BC salmon	No Ct	NP	No Ct	NP	No Ct	NP	ND	ND	ND	ND	ND	ND	ND	ND	ND	ND	0	0	0	0	0	0	0	0		ND	ND	ND	ND	ND	ND	ND	ND
39	0	NOR-PRV	BC salmon	No Ct	NP	No Ct	NP	No Ct	NP	ND	ND	ND	ND	ND	ND	ND	ND	ND	ND	0	0	1	NA	0	0	0	0	Missing Atrium	ND	ND	ND	ND	ND	ND	ND	ND
40	0	NOR-PRV	BC salmon	No Ct	NP	No Ct	NP	No Ct	NP	ND	ND	ND	ND	ND	ND	ND	ND	ND	ND	0	0	0	0	0	0	0	0		ND	ND	ND	ND	ND	ND	ND	ND
41	0	NOR-PRV	NB-TR salmon	No Ct	NP	No Ct	NP	No Ct	NP	ND	ND	ND	ND	ND	ND	ND	ND	ND	ND	0	0	0	NA	0	0	0	0	Missing Atrium	ND	ND	ND	ND	ND	ND	ND	ND
42	0	NOR-PRV	NB-TR salmon	No Ct	NP	No Ct	NP	No Ct	NP	ND	ND	ND	ND	ND	ND	ND	ND	ND	ND	0	0	1	0	0	0	0	0		ND	ND	ND	ND	ND	ND	ND	ND
43	0	NOR-PRV	NB-TR salmon	No Ct	NP	No Ct	NP	No Ct	NP	ND	ND	ND	ND	ND	ND	ND	ND	ND	ND	0	0	1	0	0	0	0	0		ND	ND	ND	ND	ND	ND	ND	ND
44	0	NOR-PRV	NB-TR salmon	No Ct	NP	No Ct	NP	No Ct	NP	ND	ND	ND	ND	ND	ND	ND	ND	ND	ND	0	0	0	0	0	0	0	0		ND	ND	ND	ND	ND	ND	ND	ND
45	0	NOR-PRV	EU salmon	No Ct	NP	No Ct	NP	No Ct	NP	ND	ND	ND	ND	ND	ND	ND	ND	ND	ND	0	0	0	0	0	0	0	0		ND	ND	ND	ND	ND	ND	ND	ND
46	0	NOR-PRV	EU salmon	No Ct	NP	No Ct	NP	No Ct	NP	ND	ND	ND	ND	ND	ND	ND	ND	ND	ND	1	0	0	0	0	0	0	0		ND	ND	ND	ND	ND	ND	ND	ND
47	0	NOR-PRV	EU salmon	No Ct	NP	No Ct	NP	No Ct	NP	ND	ND	ND	ND	ND	ND	ND	ND	ND	ND	0	0	0	0	0	0	0	0		ND	ND	ND	ND	ND	ND	ND	ND
48	0	NOR-PRV	EU salmon	No Ct	NP	No Ct	NP	No Ct	NP	ND	ND	ND	ND	ND	ND	ND	ND	ND	ND	0	0	0	0	0	0	0	0		ND	ND	ND	ND	ND	ND	ND	ND
49	2	VC	BC salmon	No Ct	NP	ND	ND	No Ct	NP	ND	ND	ND	ND	ND	ND	ND	ND	ND	ND	0	0	0	0	0	0	0	0		ND	ND	ND	ND	ND	ND	ND	ND
50	2	VC	BC salmon	No Ct	NP	ND	ND	No Ct	NP	ND	ND	ND	ND	ND	ND	ND	ND	ND	ND	0	0	0	0	0	0	0	0		ND	ND	ND	ND	ND	ND	ND	ND
51	2	VC	BC salmon	No Ct	NP	ND	ND	No Ct	NP	ND	ND	ND	ND	ND	ND	ND	ND	ND	ND	0	0	0	0	0	1	0	0.5	Red Muscle Granulocytic infiltrate only, minor	ND	ND	ND	ND	ND	ND	ND	ND
52	2	VC	BC salmon	No Ct	NP	ND	ND	No Ct	NP	ND	ND	ND	ND	ND	ND	ND	ND	ND	ND	0	0	0	NA	0	0	0	0	Missing Atrium	ND	ND	ND	ND	ND	ND	ND	ND
53	2	VC	BC salmon	No Ct	NP	ND	ND	No Ct	NP	ND	ND	ND	ND	ND	ND	ND	ND	ND	ND	0	0	0	0	0	0	0	0		ND	ND	ND	ND	ND	ND	ND	ND
54	2	VC	BC salmon	No Ct	NP	ND	ND	No Ct	NP	ND	ND	ND	ND	ND	ND	ND	ND	ND	ND	0	0	0	0	0	0	0	0		ND	ND	ND	ND	ND	ND	ND	ND
55	2	VC	BC salmon	No Ct	NP	ND	ND	No Ct	NP	ND	ND	ND	ND	ND	ND	ND	ND	ND	ND	0	0	0	NA	0	0	0	0	Missing Atrium	ND	ND	ND	ND	ND	ND	ND	ND
56	2	VC	BC salmon	No Ct	NP	ND	ND	No Ct	NP	ND	ND	ND	ND	ND	ND	ND	ND	ND	ND	0	0	0	0	0	0	0	0		ND	ND	ND	ND	ND	ND	ND	ND
57	2	VC	NB-TR salmon	No Ct	NP	ND	ND	No Ct	NP	ND	ND	ND	ND	ND	ND	ND	ND	ND	ND	0	0	0	0	0	0	0	0		ND	ND	ND	ND	ND	ND	ND	ND
58	2	VC	NB-TR salmon	No Ct	NP	ND	ND	No Ct	NP	ND	ND	ND	ND	ND	ND	ND	ND	ND	ND	0	0	0	0	0	0	0	0		ND	ND	ND	ND	ND	ND	ND	ND
59	2	VC	NB-TR salmon	No Ct	NP	ND	ND	No Ct	NP	ND	ND	ND	ND	ND	ND	ND	ND	ND	ND	0	0	0	NA	0	0	0	0	Missing Atrium	ND	ND	ND	ND	ND	ND	ND	ND
60	2	VC	NB-TR salmon	No Ct	NP	ND	ND	No Ct	NP	ND	ND	ND	ND	ND	ND	ND	ND	ND	ND	0	0	0	0	0	0	0	0		ND	ND	ND	ND	ND	ND	ND	ND
61	2	VC	NB-TR salmon	No Ct	NP	ND	ND	No Ct	NP	ND	ND	ND	ND	ND	ND	ND	ND	ND	ND	0	0	0	NA	0	0	0	0	Missing Atrium	ND	ND	ND	ND	ND	ND	ND	ND
62	2	VC	NB-TR salmon	No Ct	NP	ND	ND	No Ct	NP	ND	ND	ND	ND	ND	ND	ND	ND	ND	ND	0	0	0	NA	0	0	0	0	Missing Atrium	ND	ND	ND	ND	ND	ND	ND	ND
63	2	VC	NB-TR salmon	No Ct	NP	ND	ND	No Ct	NP	ND	ND	ND	ND	ND	ND	ND	ND	ND	ND	0	0	0	0	0	0	0	0		ND	ND	ND	ND	ND	ND	ND	ND
64	2	VC	NB-TR salmon	No Ct	NP	ND	ND	No Ct	NP	ND	ND	ND	ND	ND	ND	ND	ND	ND	ND	0	0		0	0	0	0	0		ND	ND	ND	ND	ND	ND	ND	ND
65	2	VC	EU salmon	No Ct	NP	ND	ND	No Ct	NP	ND	ND	ND	ND	ND	ND	ND	ND	ND	ND	0	0	0	0	0	0	0	0		ND	ND	ND	ND	ND	ND	ND	ND
66	2	VC	EU salmon	No Ct	NP	ND	ND	No Ct	NP	ND	ND	ND	ND	ND	ND	ND	ND	ND	ND	0	0	0	2	0	0	0	0		ND	ND	ND	ND	ND	ND	ND	ND
67	2	VC	EU salmon	No Ct	NP	ND	ND	No Ct	NP	ND	ND	ND	ND	ND	ND	ND	ND	ND	ND	0	0	1	NA	0	0	0	0	Missing Atrium	ND	ND	ND	ND	ND	ND	ND	ND
68	2	VC	EU salmon	No Ct	NP	ND	ND	No Ct	NP	ND	ND	ND	ND	ND	ND	ND	ND	ND	ND	0	0	0	NA	0	0	0	0	Missing Atrium	ND	ND	ND	ND	ND	ND	ND	ND
69	2	VC	EU salmon	No Ct	NP	ND	ND	No Ct	NP	ND	ND	ND	ND	ND	ND	ND	ND	ND	ND	0	0	2	2	1	1	0	0.5		ND	ND	ND	ND	ND	ND	ND	ND
70	2	VC	EU salmon	No Ct	NP	ND	ND	No Ct	NP	ND	ND	ND	ND	ND	ND	ND	ND	ND	ND	0	0	0	0	0	0	0	0		ND	ND	ND	ND	ND	ND	ND	ND
71	2	VC	EU salmon	No Ct	NP	ND	ND	No Ct	NP	ND	ND	ND	ND	ND	ND	ND	ND	ND	ND	0	0	1	NA	0	0	0	0	Missing Atrium	ND	ND	ND	ND	ND	ND	ND	ND
72	2	VC	EU salmon	No Ct	NP	ND	ND	No Ct	NP	ND	ND	ND	ND	ND	ND	ND	ND	ND	ND	1	0	0	0	0	0	0	0		ND	ND	ND	ND	ND	ND	ND	ND
73	2	BC-PRV	BC salmon	No Ct	NP	No Ct	NP	No Ct	NP	ND	ND	ND	ND	ND	ND	ND	ND	ND	ND	0	0	1	0	0	0	0	0	Spongiosum - Minor infiltrate in bulbus endothelium	ND	ND	ND	ND	ND	ND	ND	ND
74	2	BC-PRV	BC salmon	No Ct	NP	No Ct	NP	No Ct	NP	ND	ND	ND	ND	ND	ND	ND	ND	ND	ND	0	0	0	0	0	0	0	0		ND	ND	ND	ND	ND	ND	ND	ND
75	2	BC-PRV	BC salmon	No Ct	NP	No Ct	NP	No Ct	NP	ND	ND	ND	ND	ND	ND	ND	ND	ND	ND	0	0	0	NA	0	0	0	0	Missing Atrium	ND	ND	ND	ND	ND	ND	ND	ND
76	2	BC-PRV	BC salmon	No Ct	NP	No Ct	NP	No Ct	NP	ND	ND	ND	ND	ND	ND	ND	ND	ND	ND	0	0	0	NA	0	0	0	0	Missing Atrium	ND	ND	ND	ND	ND	ND	ND	ND
77	2	BC-PRV	BC salmon	No Ct	NP	No Ct	NP	No Ct	NP	ND	ND	ND	ND	ND	ND	ND	ND	ND	ND	0	0	0	0	0	0	0	0		ND	ND	ND	ND	ND	ND	ND	ND
78	2	BC-PRV	BC salmon	No Ct	NP	No Ct	NP	No Ct	NP	ND	ND	ND	ND	ND	ND	ND	ND	ND	ND	0	0	0	NA	0	0	0	0	Missing Atrium	ND	ND	ND	ND	ND	ND	ND	ND
79	2	BC-PRV	BC salmon	No Ct	NP	No Ct	NP	No Ct	NP	ND	ND	ND	ND	ND	ND	ND	ND	ND	ND	0	0	0	0	0	0	0	0		ND	ND	ND	ND	ND	ND	ND	ND
80	2	BC-PRV	BC salmon	No Ct	NP	No Ct	NP	No Ct	NP	ND	ND	ND	ND	ND	ND	ND	ND	ND	ND	0	0	1	0	0	0	0	0		ND	ND	ND	ND	ND	ND	ND	ND
81	2	BC-PRV	NB-TR salmon	No Ct	NP	37.46	10198	No Ct	NP	ND	ND	ND	ND	ND	ND	ND	ND	ND	ND	0	0		1	0	0	0	0		ND	ND	ND	ND	ND	ND	ND	ND
82	2	BC-PRV	NB-TR salmon	No Ct	NP	No Ct	NP	No Ct	NP	ND	ND	ND	ND	ND	ND	ND	ND	ND	ND	0	0	1	NA	0	0	0	0	Missing Atrium	ND	ND	ND	ND	ND	ND	ND	ND
83	2	BC-PRV	NB-TR salmon	No Ct	NP	No Ct	NP	No Ct	NP	ND	ND	ND	ND	ND	ND	ND	ND	ND	ND	0	0	0	0	0	0	0	0		ND	ND	ND	ND	ND	ND	ND	ND
84	2	BC-PRV	NB-TR salmon	No Ct	NP	No Ct	NP	No Ct	NP	ND	ND	ND	ND	ND	ND	ND	ND	ND	ND	1	0	1	1	1	0		0		ND	ND	ND	ND	ND	ND	ND	ND
85	2	BC-PRV	NB-TR salmon	No Ct	NP	No Ct	NP	No Ct	NP	ND	ND	ND	ND	ND	ND	ND	ND	ND	ND	0	0	1	0	0	0	0	0		ND	ND	ND	ND	ND	ND	ND	ND
86	2	BC-PRV	NB-TR salmon	No Ct	NP	No Ct	NP	No Ct	NP	ND	ND	ND	ND	ND	ND	ND	ND	ND	ND	0	0	0	0	0	0	0	0		ND	ND	ND	ND	ND	ND	ND	ND
87	2	BC-PRV	NB-TR salmon	No Ct	NP	No Ct	NP	No Ct	NP	ND	ND	ND	ND	ND	ND	ND	ND	ND	ND	0	0	0	0	0	0	0	0		ND	ND	ND	ND	ND	ND	ND	ND
88	2	BC-PRV	NB-TR salmon	No Ct	NP	No Ct	NP	No Ct	NP	ND	ND	ND	ND	ND	ND	ND	ND	ND	ND	0	0	0	0	0	0	0	0		ND	ND	ND	ND	ND	ND	ND	ND
89	2	BC-PRV	EU salmon	32.23	55262	No Ct	NP	No Ct	NP	ND	ND	ND	ND	ND	ND	ND	ND	ND	ND	1	1	1	1	1	1	0	0.5		ND	ND	ND	ND	ND	ND	ND	ND
90	2	BC-PRV	EU salmon	No Ct	NP	No Ct	NP	No Ct	NP	ND	ND	ND	ND	ND	ND	ND	ND	ND	ND	0	0	0	NA	0	0	0	0	Missing Atrium	ND	ND	ND	ND	ND	ND	ND	ND
91	2	BC-PRV	EU salmon	No Ct	NP	No Ct	NP	No Ct	NP	ND	ND	ND	ND	ND	ND	ND	ND	ND	ND	0	0	1	0	0	1	0	0.5		ND	ND	ND	ND	ND	ND	ND	ND
92	2	BC-PRV	EU salmon	No Ct	NP	No Ct	NP	No Ct	NP	ND	ND	ND	ND	ND	ND	ND	ND	ND	ND	0	0	0	NA	0	0	0	0	Missing Atrium	ND	ND	ND	ND	ND	ND	ND	ND
93	2	BC-PRV	EU salmon	31.34	99279	No Ct	NP	No Ct	NP	ND	ND	ND	ND	ND	ND	ND	ND	ND	ND	1	0	1	0	0.5	0	0	0		ND	ND	ND	ND	ND	ND	ND	ND
94	2	BC-PRV	EU salmon	No Ct	NP	No Ct	NP	No Ct	NP	ND	ND	ND	ND	ND	ND	ND	ND	ND	ND	1	1	1	1	1	0	0	0		ND	ND	ND	ND	ND	ND	ND	ND
95	2	BC-PRV	EU salmon	No Ct	NP	No Ct	NP	No Ct	NP	ND	ND	ND	ND	ND	ND	ND	ND	ND	ND	0	0	0	0	0	0	0	0		ND	ND	ND	ND	ND	ND	ND	ND
96	2	BC-PRV	EU salmon	No Ct	NP	No Ct	NP	No Ct	NP	ND	ND	ND	ND	ND	ND	ND	ND	ND	ND	0	0	0	1	0	0	0	0		ND	ND	ND	ND	ND	ND	ND	ND
97	2	NB-PRV	BC salmon	23.69	15269307	No Ct	NP	28.04	1629	ND	ND	ND	ND	ND	ND	ND	ND	ND	ND	0	0	0	0	0	0	0	0		ND	ND	ND	ND	ND	ND	ND	ND
98	2	NB-PRV	BC salmon	25.37	5052949	No Ct	NP	28.82	1120	ND	ND	ND	ND	ND	ND	ND	ND	ND	ND	0	0	0	1	0	0	0	0		ND	ND	ND	ND	ND	ND	ND	ND
99	2	NB-PRV	BC salmon	22.15	42079532	37.96	18198	24.79	13026	ND	ND	ND	ND	ND	ND	ND	ND	ND	ND	1	1	1	0	1	0	0	0		ND	ND	ND	ND	ND	ND	ND	ND
100	2	NB-PRV	BC salmon	22.81	27251578	No Ct	NP	27.97	1539	ND	ND	ND	ND	ND	ND	ND	ND	ND	ND	0	0	0	0	0	0	0	0		ND	ND	ND	ND	ND	ND	ND	ND
101	2	NB-PRV	BC salmon	28.37	701313	No Ct	NP	28.55	1266	ND	ND	ND	ND	ND	ND	ND	ND	ND	ND	0	0	0	0	0	0	0	0		ND	ND	ND	ND	ND	ND	ND	ND
102	2	NB-PRV	BC salmon	21.86	25475453	No Ct	NP	26.35	7350	ND	ND	ND	ND	ND	ND	ND	ND	ND	ND	0	0	0	0	0	0	0	0		ND	ND	ND	ND	ND	ND	ND	ND
103	2	NB-PRV	BC salmon	22.87	13129430	No Ct	NP	26.73	4308	ND	ND	ND	ND	ND	ND	ND	ND	ND	ND	0	0	1	0	0	0	0	0	Spongiosum - Restricted to Bulbus Arteriosus	ND	ND	ND	ND	ND	ND	ND	ND
104	2	NB-PRV	BC salmon	23.76	7279064	No Ct	NP	26.37	3561	ND	ND	ND	ND	ND	ND	ND	ND	ND	ND	0	0	0	0	0	0	0	0		ND	ND	ND	ND	ND	ND	ND	ND
105	2	NB-PRV	NB-TR salmon	23.8	7111806	No Ct	NP	28.95	794	ND	ND	ND	ND	ND	ND	ND	ND	ND	ND	0	0	0	0	0	0	0	0		ND	ND	ND	ND	ND	ND	ND	ND
106	2	NB-PRV	NB-TR salmon	22.99	12074976	No Ct	NP	26.83	3144	ND	ND	ND	ND	ND	ND	ND	ND	ND	ND	0	0	0	0	0	0	0	0		ND	ND	ND	ND	ND	ND	ND	ND
107	2	NB-PRV	NB-TR salmon	26.58	1141890	No Ct	NP	30.79	255	ND	ND	ND	ND	ND	ND	ND	ND	ND	ND	0	0	0	0	0	0	0	0		ND	ND	ND	ND	ND	ND	ND	ND
108	2	NB-PRV	NB-TR salmon	29.67	149500	No Ct	NP	33.72	51	ND	ND	ND	ND	ND	ND	ND	ND	ND	ND	0	0	0	NA	0	0	0	0	Missing Atrium	ND	ND	ND	ND	ND	ND	ND	ND
109	2	NB-PRV	NB-TR salmon	25.59	2192971	No Ct	NP	27.92	1356	ND	ND	ND	ND	ND	ND	ND	ND	ND	ND	0	0	0	0	0	0	0	0		ND	ND	ND	ND	ND	ND	ND	ND
110	2	NB-PRV	NB-TR salmon	24.34	4968853	No Ct	NP	29.3	897	ND	ND	ND	ND	ND	ND	ND	ND	ND	ND	0	0	0	0	0	NA	0	0	Missing Red Muscle	ND	ND	ND	ND	ND	ND	ND	ND
111	2	NB-PRV	NB-TR salmon	22.55	16208852	No Ct	NP	27.2	4529	ND	ND	ND	ND	ND	ND	ND	ND	ND	ND	0	0	0	0	0	0	0	0		ND	ND	ND	ND	ND	ND	ND	ND
112	2	NB-PRV	NB-TR salmon	21.62	29855677	No Ct	NP	26.33	5984	ND	ND	ND	ND	ND	ND	ND	ND	ND	ND	0	0	0	0	0	0	0	0		ND	ND	ND	ND	ND	ND	ND	ND
113	2	NB-PRV	EU salmon	23.43	9037610	No Ct	NP	28.08	2401	ND	ND	ND	ND	ND	ND	ND	ND	ND	ND	0	0	0	NA	0	0	0	0	Missing Atrium	ND	ND	ND	ND	ND	ND	ND	ND
114	2	NB-PRV	EU salmon	24.52	4407898	No Ct	NP	26.83	2435	ND	ND	ND	ND	ND	ND	ND	ND	ND	ND	0	0	0	0	0	0	0	0		ND	ND	ND	ND	ND	ND	ND	ND
115	2	NB-PRV	EU salmon	22.82	13557552	No Ct	NP	26.82	4454	ND	ND	ND	ND	ND	ND	ND	ND	ND	ND	0	0	0	NA	0	0	0	0	Missing Atrium	ND	ND	ND	ND	ND	ND	ND	ND
116	2	NB-PRV	EU salmon	23.34	9643537	No Ct	NP	27.36	2873	ND	ND	ND	ND	ND	ND	ND	ND	ND	ND	0	0	0	NA	0	0	0	0	Missing Atrium	ND	ND	ND	ND	ND	ND	ND	ND
117	2	NB-PRV	EU salmon	24.38	4853813	No Ct	NP	28.18	1746	ND	ND	ND	ND	ND	ND	ND	ND	ND	ND	0	0	0	0	0	0	0	0		ND	ND	ND	ND	ND	ND	ND	ND
118	2	NB-PRV	EU salmon	26.87	938409	No Ct	NP	30.75	338	ND	ND	ND	ND	ND	ND	ND	ND	ND	ND	0	0	0	NA	0	0	0	0	Missing Atrium	ND	ND	ND	ND	ND	ND	ND	ND
119	2	NB-PRV	EU salmon	24.45	4616157	No Ct	NP	28.82	924	ND	ND	ND	ND	ND	ND	ND	ND	ND	ND	0	0	0	NA	0	0	0	0	Missing Atrium	ND	ND	ND	ND	ND	ND	ND	ND
120	2	NB-PRV	EU salmon	24.31	5085240	No Ct	NP	26.65	3708	ND	ND	ND	ND	ND	ND	ND	ND	ND	ND	0	0	0	0	0	0	0	0		ND	ND	ND	ND	ND	ND	ND	ND
121	2	NOR-PRV	BC salmon	25.83	1241236	No Ct	NP	29.7	621	ND	ND	ND	ND	ND	ND	ND	ND	ND	ND	0	0	0	0	0	NA	0	0	Missing Red Muscle	ND	ND	ND	ND	ND	ND	ND	ND
122	2	NOR-PRV	BC salmon	30.7	75598	No Ct	NP	No Ct	NP	ND	ND	ND	ND	ND	ND	ND	ND	ND	ND	0	0	0	NA	0	0	0	0	Missing Atrium	ND	ND	ND	ND	ND	ND	ND	ND
123	2	NOR-PRV	BC salmon	32.09	30272	No Ct	NP	No Ct	NP	ND	ND	ND	ND	ND	ND	ND	ND	ND	ND	0	0	0	0	0	0	0	0		ND	ND	ND	ND	ND	ND	ND	ND
124	2	NOR-PRV	BC salmon	26.78	995401	No Ct	NP	32.69	81	ND	ND	ND	ND	ND	ND	ND	ND	ND	ND	0	0	0	0	0	0	0	0		ND	ND	ND	ND	ND	ND	ND	ND
125	2	NOR-PRV	BC salmon	28.73	276048	No Ct	NP	No Ct	NP	ND	ND	ND	ND	ND	ND	ND	ND	ND	ND	0	0	0	0	0	0	0	0		ND	ND	ND	ND	ND	ND	ND	ND
126	2	NOR-PRV	BC salmon	32.33	25798	No Ct	NP	No Ct	NP	ND	ND	ND	ND	ND	ND	ND	ND	ND	ND	0	0	0	0	0	0	0	0		ND	ND	ND	ND	ND	ND	ND	ND
127	2	NOR-PRV	BC salmon	32.45	23873	No Ct	NP	No Ct	NP	ND	ND	ND	ND	ND	ND	ND	ND	ND	ND	0	0	0	0	0	0	0	0		ND	ND	ND	ND	ND	ND	ND	ND
128	2	NOR-PRV	BC salmon	30.49	86672	No Ct	NP	32.28	89	ND	ND	ND	ND	ND	ND	ND	ND	ND	ND	0	0	0	0	0	0	0	0		ND	ND	ND	ND	ND	ND	ND	ND
129	2	NOR-PRV	NB-TR salmon	32.75	13061	NA	NA	No Ct	NP	ND	ND	ND	ND	ND	ND	ND	ND	ND	ND	0	0	0	NA	0	0	0	0	Missing Atrium	ND	ND	ND	ND	ND	ND	ND	ND
130	2	NOR-PRV	NB-TR salmon	No Ct	NP	No Ct	NP	No Ct	NP	ND	ND	ND	ND	ND	ND	ND	ND	ND	ND	0	0	1	0	0	0	0	0		ND	ND	ND	ND	ND	ND	ND	ND
131	2	NOR-PRV	NB-TR salmon	27.82	1010099	No Ct	NP	31.39	234	ND	ND	ND	ND	ND	ND	ND	ND	ND	ND	0	0	1	0	0	0	0	0		ND	ND	ND	ND	ND	ND	ND	ND
132	2	NOR-PRV	NB-TR salmon	31.43	93794	No Ct	NP	No Ct	NP	ND	ND	ND	ND	ND	ND	ND	ND	ND	ND	0	0	0	0	0	0	0	0		ND	ND	ND	ND	ND	ND	ND	ND
133	2	NOR-PRV	NB-TR salmon	28.32	726244	NA	NA	No Ct	NP	ND	ND	ND	ND	ND	ND	ND	ND	ND	ND	0	0	0	0	0	0	0	0		ND	ND	ND	ND	ND	ND	ND	ND
134	2	NOR-PRV	NB-TR salmon	27.21	1508440	No Ct	NP	30.8	317	ND	ND	ND	ND	ND	ND	ND	ND	ND	ND	0	0	1	NA	0	0	0	0	Missing Atrium	ND	ND	ND	ND	ND	ND	ND	ND
135	2	NOR-PRV	NB-TR salmon	26.02	3284441	37.98	7532	30.35	467	ND	ND	ND	ND	ND	ND	ND	ND	ND	ND	0	0	0	1	0	0	0	0		ND	ND	ND	ND	ND	ND	ND	ND
136	2	NOR-PRV	NB-TR salmon	30.04	233749	No Ct	NP	34.57	17	ND	ND	ND	ND	ND	ND	ND	ND	ND	ND	0	0	0	0	0	0	0	0		ND	ND	ND	ND	ND	ND	ND	ND
137	2	NOR-PRV	EU salmon	27.81	1010713	No Ct	NP	No Ct	NP	ND	ND	ND	ND	ND	ND	ND	ND	ND	ND	0	0	0	0	0	0	0	0		ND	ND	ND	ND	ND	ND	ND	ND
138	2	NOR-PRV	EU salmon	27.85	989322	No Ct	NP	31.75	124	ND	ND	ND	ND	ND	ND	ND	ND	ND	ND	0	0	0	1	0	0	0	0		ND	ND	ND	ND	ND	ND	ND	ND
139	2	NOR-PRV	EU salmon	32.07	61229	No Ct	NP	33.67	37	ND	ND	ND	ND	ND	ND	ND	ND	ND	ND	0	0	0	0	0	0	0	0		ND	ND	ND	ND	ND	ND	ND	ND
140	2	NOR-PRV	EU salmon	28.44	669621	No Ct	NP	33.44	35	ND	ND	ND	ND	ND	ND	ND	ND	ND	ND	0	0	1	0	0	0	0	0		ND	ND	ND	ND	ND	ND	ND	ND
141	2	NOR-PRV	EU salmon	32.98	33786	No Ct	NP	33.09	64	ND	ND	ND	ND	ND	ND	ND	ND	ND	ND	0	0	0	1	0	0	0	0		ND	ND	ND	ND	ND	ND	ND	ND
142	2	NOR-PRV	EU salmon	28	897072	No Ct	NP	31.24	161	ND	ND	ND	ND	ND	ND	ND	ND	ND	ND	0	0	0	0	0	0	0	0		ND	ND	ND	ND	ND	ND	ND	ND
143	2	NOR-PRV	EU salmon	32.54	45125	No Ct	NP	No Ct	NP	ND	ND	ND	ND	ND	ND	ND	ND	ND	ND	0	0	0	NA	0	0	0	0	Missing Atrium	ND	ND	ND	ND	ND	ND	ND	ND
144	2	NOR-PRV	EU salmon	27.29	1429143	No Ct	NP	32.97	80	ND	ND	ND	ND	ND	ND	ND	ND	ND	ND	0	0	0	0	0	0	0	0		ND	ND	ND	ND	ND	ND	ND	ND
145	4	VC	BC salmon	No Ct	NP	ND	ND	No Ct	NP	ND	ND	ND	ND	ND	ND	ND	ND	ND	ND	0	0	1	0	0	0	0	0		ND	ND	ND	ND	ND	ND	ND	ND
146	4	VC	BC salmon	No Ct	NP	ND	ND	No Ct	NP	ND	ND	ND	ND	ND	ND	ND	ND	ND	ND	0	0	0	0	0	0	0	0		ND	ND	ND	ND	ND	ND	ND	ND
147	4	VC	BC salmon	No Ct	NP	ND	ND	No Ct	NP	ND	ND	ND	ND	ND	ND	ND	ND	ND	ND	0	0	0	0	0	0	0	0		ND	ND	ND	ND	ND	ND	ND	ND
148	4	VC	BC salmon	No Ct	NP	ND	ND	No Ct	NP	ND	ND	ND	ND	ND	ND	ND	ND	ND	ND	0	0	0	0	0	0	0	0		ND	ND	ND	ND	ND	ND	ND	ND
149	4	VC	BC salmon	No Ct	NP	ND	ND	No Ct	NP	ND	ND	ND	ND	ND	ND	ND	ND	ND	ND	0	0	0	0	0	0	0	0		ND	ND	ND	ND	ND	ND	ND	ND
150	4	VC	BC salmon	No Ct	NP	ND	ND	No Ct	NP	ND	ND	ND	ND	ND	ND	ND	ND	ND	ND	0	0	0	0	0	0	0	0		ND	ND	ND	ND	ND	ND	ND	ND
151	4	VC	BC salmon	No Ct	NP	ND	ND	No Ct	NP	ND	ND	ND	ND	ND	ND	ND	ND	ND	ND	0	0	0	1	0	0	0	0		ND	ND	ND	ND	ND	ND	ND	ND
152	4	VC	BC salmon	No Ct	NP	ND	ND	No Ct	NP	ND	ND	ND	ND	ND	ND	ND	ND	ND	ND	0	0	0	0	0	0	0	0		ND	ND	ND	ND	ND	ND	ND	ND
153	4	VC	NB-TR salmon	No Ct	NP	ND	ND	No Ct	NP	ND	ND	ND	ND	ND	ND	ND	ND	ND	ND	0	0	0	0	0	0	0	0		ND	ND	ND	ND	ND	ND	ND	ND
154	4	VC	NB-TR salmon	No Ct	NP	ND	ND	No Ct	NP	ND	ND	ND	ND	ND	ND	ND	ND	ND	ND	0	0	1	0	0	0	0	0		ND	ND	ND	ND	ND	ND	ND	ND
155	4	VC	NB-TR salmon	No Ct	NP	ND	ND	No Ct	NP	ND	ND	ND	ND	ND	ND	ND	ND	ND	ND	0	0	0	NA	0	0	0	0	Missing Atrium	ND	ND	ND	ND	ND	ND	ND	ND
156	4	VC	NB-TR salmon	No Ct	NP	ND	ND	No Ct	NP	ND	ND	ND	ND	ND	ND	ND	ND	ND	ND	0	0	0	NA	0	0	0	0	Missing Atrium	ND	ND	ND	ND	ND	ND	ND	ND
157	4	VC	NB-TR salmon	No Ct	NP	ND	ND	No Ct	NP	ND	ND	ND	ND	ND	ND	ND	ND	ND	ND	0	0	0	0	0	0	0	0		ND	ND	ND	ND	ND	ND	ND	ND
158	4	VC	NB-TR salmon	No Ct	NP	ND	ND	No Ct	NP	ND	ND	ND	ND	ND	ND	ND	ND	ND	ND	0	0	0	0	0	0	0	0		ND	ND	ND	ND	ND	ND	ND	ND
159	4	VC	NB-TR salmon	No Ct	NP	ND	ND	No Ct	NP	ND	ND	ND	ND	ND	ND	ND	ND	ND	ND	0	0	0	0	0	0	0	0		ND	ND	ND	ND	ND	ND	ND	ND
160	4	VC	NB-TR salmon	No Ct	NP	ND	ND	NA	NA	ND	ND	ND	ND	ND	ND	ND	ND	ND	ND	0	0	0	0	0	0	0	0		ND	ND	ND	ND	ND	ND	ND	ND
161	4	VC	EU salmon	No Ct	NP	ND	ND	NA	NA	ND	ND	ND	ND	ND	ND	ND	ND	ND	ND	0	1	0	1	0.5	0	0	0		ND	ND	ND	ND	ND	ND	ND	ND
162	4	VC	EU salmon	No Ct	NP	ND	ND	No Ct	NP	ND	ND	ND	ND	ND	ND	ND	ND	ND	ND	1	0	1	0	0.5	0	0	0		ND	ND	ND	ND	ND	ND	ND	ND
163	4	VC	EU salmon	No Ct	NP	ND	ND	No Ct	NP	ND	ND	ND	ND	ND	ND	ND	ND	ND	ND	0	0	0	1	0	0	0	0		ND	ND	ND	ND	ND	ND	ND	ND
164	4	VC	EU salmon	35.08	338.636	ND	ND	No Ct	NP	ND	ND	ND	ND	ND	ND	ND	ND	ND	ND	0	0	0	0	0	0	0	0		ND	ND	ND	ND	ND	ND	ND	ND
165	4	VC	EU salmon	No Ct	NP	ND	ND	No Ct	NP	ND	ND	ND	ND	ND	ND	ND	ND	ND	ND	0	0	0	1	0	0	0	0		ND	ND	ND	ND	ND	ND	ND	ND
166	4	VC	EU salmon	No Ct	NP	ND	ND	No Ct	NP	ND	ND	ND	ND	ND	ND	ND	ND	ND	ND	0	0	0	0	0	0	0	0		ND	ND	ND	ND	ND	ND	ND	ND
167	4	VC	EU salmon	No Ct	NP	ND	ND	No Ct	NP	ND	ND	ND	ND	ND	ND	ND	ND	ND	ND	0	0	0	NA	0	0	0	0	Missing Atrium	ND	ND	ND	ND	ND	ND	ND	ND
168	4	VC	EU salmon	No Ct	NP	ND	ND	No Ct	NP	ND	ND	ND	ND	ND	ND	ND	ND	ND	ND	0	0	0	NA	0	0	0	0	Missing Atrium	ND	ND	ND	ND	ND	ND	ND	ND
169	4	BC-PRV	BC salmon	32.79	19112	No Ct	NP	No Ct	NP	ND	ND	ND	ND	ND	ND	ND	ND	ND	ND	0	1	0	0	0	0	0	0		ND	ND	ND	ND	ND	ND	ND	ND
170	4	BC-PRV	BC salmon	No Ct	NP	No Ct	NP	No Ct	NP	ND	ND	ND	ND	ND	ND	ND	ND	ND	ND	0	0	0	NA	0	0	0	0	Missing Atrium	ND	ND	ND	ND	ND	ND	ND	ND
171	4	BC-PRV	BC salmon	No Ct	NP	No Ct	NP	No Ct	NP	ND	ND	ND	ND	ND	ND	ND	ND	ND	ND	0	0	0	NA	0	0	0	0	Missing Atrium	ND	ND	ND	ND	ND	ND	ND	ND
172	4	BC-PRV	BC salmon	16.44	902406576	No Ct	NP	22.39	55909	ND	ND	ND	ND	ND	ND	ND	ND	ND	ND	0	0	0	0	0	0	0	0		ND	ND	ND	ND	ND	ND	ND	ND
173	4	BC-PRV	BC salmon	22.14	21178719	No Ct	NP	28.35	1638	ND	ND	ND	ND	ND	ND	ND	ND	ND	ND	0	0	1	0	0	0	0	0		ND	ND	ND	ND	ND	ND	ND	ND
174	4	BC-PRV	BC salmon	25.73	1993421	No Ct	NP	30.31	298	ND	ND	ND	ND	ND	ND	ND	ND	ND	ND	0	0	0	0	0	0	0	0		ND	ND	ND	ND	ND	ND	ND	ND
175	4	BC-PRV	BC salmon	34.78	5157	No Ct	NP	No Ct	NP	ND	ND	ND	ND	ND	ND	ND	ND	ND	ND	0	0	0	0	0	0	0	0		ND	ND	ND	ND	ND	ND	ND	ND
176	4	BC-PRV	BC salmon	13.47	6374686846	No Ct	NP	20.24	304468	ND	ND	ND	ND	ND	ND	ND	ND	ND	ND	0	0	0	0	0	0	0	0		ND	ND	ND	ND	ND	ND	ND	ND
177	4	BC-PRV	NB-TR salmon	No Ct	NP	No Ct	NP	No Ct	NP	ND	ND	ND	ND	ND	ND	ND	ND	ND	ND	0	0	0	0	0	0	0	0		ND	ND	ND	ND	ND	ND	ND	ND
178	4	BC-PRV	NB-TR salmon	No Ct	NP	No Ct	NP	No Ct	NP	ND	ND	ND	ND	ND	ND	ND	ND	ND	ND	0	0	0	0	0	0	0	0		ND	ND	ND	ND	ND	ND	ND	ND
179	4	BC-PRV	NB-TR salmon	18.36	254222396	No Ct	NP	24.98	17481	ND	ND	ND	ND	ND	ND	ND	ND	ND	ND	0	0	0	0	0	0	0	0		ND	ND	ND	ND	ND	ND	ND	ND
180	4	BC-PRV	NB-TR salmon	35.16	4006	No Ct	NP	No Ct	NP	ND	ND	ND	ND	ND	ND	ND	ND	ND	ND	0	0	0	NA	0	0	0	0	Missing Atrium	ND	ND	ND	ND	ND	ND	ND	ND
181	4	BC-PRV	NB-TR salmon	34.29	7113	No Ct	NP	No Ct	NP	ND	ND	ND	ND	ND	ND	ND	ND	ND	ND	0	0	0	NA	0	0	0	0	Missing Atrium	ND	ND	ND	ND	ND	ND	ND	ND
182	4	BC-PRV	NB-TR salmon	No Ct	NP	No Ct	NP	No Ct	NP	ND	ND	ND	ND	ND	ND	ND	ND	ND	ND	0	0	0	0	0	0	0	0		ND	ND	ND	ND	ND	ND	ND	ND
183	4	BC-PRV	NB-TR salmon	No Ct	NP	No Ct	NP	No Ct	NP	ND	ND	ND	ND	ND	ND	ND	ND	ND	ND	0	0	0	0	0	0	0	0		ND	ND	ND	ND	ND	ND	ND	ND
184	4	BC-PRV	NB-TR salmon	30.16	107978	No Ct	NP	No Ct	NP	ND	ND	ND	ND	ND	ND	ND	ND	ND	ND	0	0	0	0	0	0	0	0		ND	ND	ND	ND	ND	ND	ND	ND
185	4	BC-PRV	EU salmon	No Ct	NP	No Ct	NP	No Ct	NP	ND	ND	ND	ND	ND	ND	ND	ND	ND	ND	0	0	1	0	0	1	0	0.5		ND	ND	ND	ND	ND	ND	ND	ND
186	4	BC-PRV	EU salmon	No Ct	NP	No Ct	NP	No Ct	NP	ND	ND	ND	ND	ND	ND	ND	ND	ND	ND	0	0	0	0	0	0	0	0		ND	ND	ND	ND	ND	ND	ND	ND
187	4	BC-PRV	EU salmon	No Ct	NP	No Ct	NP	No Ct	NP	ND	ND	ND	ND	ND	ND	ND	ND	ND	ND	0	0	0	0	0	0	0	0		ND	ND	ND	ND	ND	ND	ND	ND
188	4	BC-PRV	EU salmon	22.62	15396167	No Ct	NP	29.14	699	ND	ND	ND	ND	ND	ND	ND	ND	ND	ND	1	0	1	1	1	0	0	0		ND	ND	ND	ND	ND	ND	ND	ND
189	4	BC-PRV	EU salmon	No Ct	NP	No Ct	NP	No Ct	NP	ND	ND	ND	ND	ND	ND	ND	ND	ND	ND	0	0	0	0	0	0	0	0		ND	ND	ND	ND	ND	ND	ND	ND
190	4	BC-PRV	EU salmon	34.25	7298	No Ct	NP	No Ct	NP	ND	ND	ND	ND	ND	ND	ND	ND	ND	ND	0	0	0	NA	0	0	0	0	Missing Atrium	ND	ND	ND	ND	ND	ND	ND	ND
191	4	BC-PRV	EU salmon	24.49	4509928	No Ct	NP	29.56	569	ND	ND	ND	ND	ND	ND	ND	ND	ND	ND	0	0	0	0	0	0	0	0		ND	ND	ND	ND	ND	ND	ND	ND
192	4	BC-PRV	EU salmon	No Ct	NP	No Ct	NP	No Ct	NP	ND	ND	ND	ND	ND	ND	ND	ND	ND	ND	0	0	0	1	0	0	0	0		ND	ND	ND	ND	ND	ND	ND	ND
193	4	NB-PRV	BC salmon	10.91	34479969578	29.41	1134805	17.26	2632745	ND	ND	ND	ND	ND	ND	ND	ND	ND	ND	0	0	0	0	0	0	0	0		ND	ND	ND	ND	ND	ND	ND	ND
194	4	NB-PRV	BC salmon	10.41	47758466676	37.41	10496	17.4	2109085	ND	ND	ND	ND	ND	ND	ND	ND	ND	ND	0	0	0	0	0	0	0	0		ND	ND	ND	ND	ND	ND	ND	ND
195	4	NB-PRV	BC salmon	10.52	44305041064	33.23	121614	17.5	1381946	ND	ND	ND	ND	ND	ND	ND	ND	ND	ND	0	0	0	0	0	0	0	0		ND	ND	ND	ND	ND	ND	ND	ND
196	4	NB-PRV	BC salmon	11.36	25578933595	30.7	533434	17.21	2559874	ND	ND	ND	ND	ND	ND	ND	ND	ND	ND	0	0	0	0	0	0	0	0		ND	ND	ND	ND	ND	ND	ND	ND
197	4	NB-PRV	BC salmon	10.12	57864557147	29.51	1072097	15.23	5740720	ND	ND	ND	ND	ND	ND	ND	ND	ND	ND	0	0	0	0	0	0	0	0		ND	ND	ND	ND	ND	ND	ND	ND
198	4	NB-PRV	BC salmon	11.08	30817470124	32.11	234096	16.71	3060521	ND	ND	ND	ND	ND	ND	ND	ND	ND	ND	0	0	0	NA	0	0	0	0	Missing Atrium	ND	ND	ND	ND	ND	ND	ND	ND
199	4	NB-PRV	BC salmon	11.28	27025646564	37.53	9786	16.35	2901562	ND	ND	ND	ND	ND	ND	ND	ND	ND	ND	0	0	0	0	0	0	0	0		ND	ND	ND	ND	ND	ND	ND	ND
200	4	NB-PRV	BC salmon	10.22	54200709475	31.61	312497	16.4	2951711	ND	ND	ND	ND	ND	ND	ND	ND	ND	ND	0	0	0	0	0	0	0	0		ND	ND	ND	ND	ND	ND	ND	ND
201	4	NB-PRV	NB-TR salmon	12.96	8927620766	30.69	536630	17.55	1273433	ND	ND	ND	ND	ND	ND	ND	ND	ND	ND	0	0	0	0	0	0	0	0		ND	ND	ND	ND	ND	ND	ND	ND
202	4	NB-PRV	NB-TR salmon	11.33	26020559038	37.26	11431	17.89	1052890	ND	ND	ND	ND	ND	ND	ND	ND	ND	ND	0	0	0	0	0	0	0	0		ND	ND	ND	ND	ND	ND	ND	ND
203	4	NB-PRV	NB-TR salmon	10.53	44153358442	31.93	260324	15.55	5438772	ND	ND	ND	ND	ND	ND	ND	ND	ND	ND	0	0	0	NA	0	0	0	0	Missing Atrium	ND	ND	ND	ND	ND	ND	ND	ND
204	4	NB-PRV	NB-TR salmon	11.34	25918943451	35.29	36338	17.72	1750837	ND	ND	ND	ND	ND	ND	ND	ND	ND	ND	0	0	1	0	0	0	0	0		ND	ND	ND	ND	ND	ND	ND	ND
205	4	NB-PRV	NB-TR salmon	9.91	66378989618	32	249995	16.57	3426828	ND	ND	ND	ND	ND	ND	ND	ND	ND	ND	0	0	0	0	0	0	0	0		ND	ND	ND	ND	ND	ND	ND	ND
206	4	NB-PRV	NB-TR salmon	9.23	103839641790	27.53	3421580	14.73	8365819	ND	ND	ND	ND	ND	ND	ND	ND	ND	ND	0	0	0	0	0	0	0	0		ND	ND	ND	ND	ND	ND	ND	ND
207	4	NB-PRV	NB-TR salmon	9.31	98653109958	No Ct	NP	15.44	5675731	ND	ND	ND	ND	ND	ND	ND	ND	ND	ND	0	0	0	0	0	0	0	0		ND	ND	ND	ND	ND	ND	ND	ND
208	4	NB-PRV	NB-TR salmon	9.92	65953778530	36.13	22227	17.06	3126230	ND	ND	ND	ND	ND	ND	ND	ND	ND	ND	0	0	0	0	0	0	0	0		ND	ND	ND	ND	ND	ND	ND	ND
209	4	NB-PRV	EU salmon	10.38	48724256840	30.37	648348	16.81	2465102	ND	ND	ND	ND	ND	ND	ND	ND	ND	ND	0	0	0	2	0	0	0	0		ND	ND	ND	ND	ND	ND	ND	ND
210	4	NB-PRV	EU salmon	11.54	22770587120	32.58	177256	17.27	1672715	ND	ND	ND	ND	ND	ND	ND	ND	ND	ND	0	0	1	0	0	0	0	0		ND	ND	ND	ND	ND	ND	ND	ND
211	4	NB-PRV	EU salmon	10.42	47377228831	31.58	319086	16.55	3638622	ND	ND	ND	ND	ND	ND	ND	ND	ND	ND	0	0	1	0	0	NA	0	0	Spongiosum - Restricted to Bulbus Arteriosus; missing Red Muscle	ND	ND	ND	ND	ND	ND	ND	ND
212	4	NB-PRV	EU salmon	10.48	45751456487	31.6	315443	17.52	1822041	ND	ND	ND	ND	ND	ND	ND	ND	ND	ND	0	0	0	0	0	0	0	0		ND	ND	ND	ND	ND	ND	ND	ND
213	4	NB-PRV	EU salmon	9.64	79378424709	27.28	3962872	15.18	6577628	ND	ND	ND	ND	ND	ND	ND	ND	ND	ND	0	0	0	1	0	0	0	0		ND	ND	ND	ND	ND	ND	ND	ND
214	4	NB-PRV	EU salmon	11.01	32142271062	32.05	242708	16.34	2825279	ND	ND	ND	ND	ND	ND	ND	ND	ND	ND	0	0	0	NA	0	0	0	0	Missing Atrium	ND	ND	ND	ND	ND	ND	ND	ND
215	4	NB-PRV	EU salmon	9.59	81859209812	29.47	1099531	15.48	5830055	ND	ND	ND	ND	ND	ND	ND	ND	ND	ND	0	0	1	1	0.5	0	0	0		ND	ND	ND	ND	ND	ND	ND	ND
216	4	NB-PRV	EU salmon	9.93	65388368880	30.65	550153	16.39	3403827	ND	ND	ND	ND	ND	ND	ND	ND	ND	ND	0	0	0	0	0	0	0	0		ND	ND	ND	ND	ND	ND	ND	ND
217	4	NOR-PRV	BC salmon	18.64	211581182	38.2	6601	24.03	21177	ND	ND	ND	ND	ND	ND	ND	ND	ND	ND	0	0	0	0	0	0	0	0		ND	ND	ND	ND	ND	ND	ND	ND
218	4	NOR-PRV	BC salmon	20.31	70739811	36.37	19258	23.25	32749	ND	ND	ND	ND	ND	ND	ND	ND	ND	ND	0	0	0	0	0	NA	0	0	Missing Red Muscle	ND	ND	ND	ND	ND	ND	ND	ND
219	4	NOR-PRV	BC salmon	13.05	8388049406	29.9	854543	18.98	684161	ND	ND	ND	ND	ND	ND	ND	ND	ND	ND	0	0	0	0	0	0	0	0		ND	ND	ND	ND	ND	ND	ND	ND
220	4	NOR-PRV	BC salmon	18.29	267350653	37.65	9114	23.91	24003	ND	ND	ND	ND	ND	ND	ND	ND	ND	ND	0	0	0	NA	0	0	0	0	Missing Atrium	ND	ND	ND	ND	ND	ND	ND	ND
221	4	NOR-PRV	BC salmon	18.75	196722576	35.73	28044	24.86	21004	ND	ND	ND	ND	ND	ND	ND	ND	ND	ND	0	0	0	1	0	0	0	0		ND	ND	ND	ND	ND	ND	ND	ND
222	4	NOR-PRV	BC salmon	15.2	2037617090	35.54	31425	20.71	202733	ND	ND	ND	ND	ND	ND	ND	ND	ND	ND	0	0	0	NA	0	0	0	0	Missing Atrium	ND	ND	ND	ND	ND	ND	ND	ND
223	4	NOR-PRV	BC salmon	16.3	990837041	35.76	27526	20.95	142429	ND	ND	ND	ND	ND	ND	ND	ND	ND	ND	0	0	0	NA	0	0	0	0	Missing Atrium	ND	ND	ND	ND	ND	ND	ND	ND
224	4	NOR-PRV	BC salmon	25.17	2873366	No Ct	NP	29.49	958	ND	ND	ND	ND	ND	ND	ND	ND	ND	ND	0	0	1	NA	0	1	0	0.5	Missing Atrium	ND	ND	ND	ND	ND	ND	ND	ND
225	4	NOR-PRV	NB-TR salmon	15.47	1712584402	No Ct	NP	21.16	182774	ND	ND	ND	ND	ND	ND	ND	ND	ND	ND	0	0	0	1	0	0	0	0		ND	ND	ND	ND	ND	ND	ND	ND
226	4	NOR-PRV	NB-TR salmon	21.93	24380582	No Ct	NP	26.95	4173	ND	ND	ND	ND	ND	ND	ND	ND	ND	ND	0	0	0	0	0	NA	0	0	Missing Red Muscle	ND	ND	ND	ND	ND	ND	ND	ND
227	4	NOR-PRV	NB-TR salmon	10.68	39960507562	31.5	334210	17.32	1745081	ND	ND	ND	ND	ND	ND	ND	ND	ND	ND	0	0	1	0	0	0	0	0		ND	ND	ND	ND	ND	ND	ND	ND
228	4	NOR-PRV	NB-TR salmon	14.58	3068037717	28.48	1958219	20.35	248303	ND	ND	ND	ND	ND	ND	ND	ND	ND	ND	0	0	1	0	0	0	0	0		ND	ND	ND	ND	ND	ND	ND	ND
229	4	NOR-PRV	NB-TR salmon	14.51	3213385498	30.45	616932	19.89	381536	ND	ND	ND	ND	ND	ND	ND	ND	ND	ND	0	0	0	0	0	0	0	0		ND	ND	ND	ND	ND	ND	ND	ND
230	4	NOR-PRV	NB-TR salmon	14.3	3697326823	28.8	1620008	19.76	491860	ND	ND	ND	ND	ND	ND	ND	ND	ND	ND	0	0	1	0	0	0	0	0		ND	ND	ND	ND	ND	ND	ND	ND
231	4	NOR-PRV	NB-TR salmon	14.29	3704115144	36.52	17710	20.17	387692	ND	ND	ND	ND	ND	ND	ND	ND	ND	ND	0	0	0	0	0	0	0	0		ND	ND	ND	ND	ND	ND	ND	ND
232	4	NOR-PRV	NB-TR salmon	14.29	3705768807	30.19	719726	19.75	340891	ND	ND	ND	ND	ND	ND	ND	ND	ND	ND	0	0	0	0	0	0	0	0		ND	ND	ND	ND	ND	ND	ND	ND
233	4	NOR-PRV	EU salmon	14.35	3578100388	32.14	229673	19.3	370034	ND	ND	ND	ND	ND	ND	ND	ND	ND	ND	0	0	2	0	0	0	0	0	Spongiosum Inflammation Restricted to Bulbus Arteriosus	ND	ND	ND	ND	ND	ND	ND	ND
234	4	NOR-PRV	EU salmon	22.34	18606640	30.07	771122	26.29	5929	ND	ND	ND	ND	ND	ND	ND	ND	ND	ND	0	0	1	1	0.5	0	0	0		ND	ND	ND	ND	ND	ND	ND	ND
235	4	NOR-PRV	EU salmon	15.99	1215329235	35.67	29026	20.99	163369	ND	ND	ND	ND	ND	ND	ND	ND	ND	ND	0	0	0	0	0	0	0	0		ND	ND	ND	ND	ND	ND	ND	ND
236	4	NOR-PRV	EU salmon	14.34	3595957167	32.09	235824	19.39	686559	ND	ND	ND	ND	ND	ND	ND	ND	ND	ND	0	0	0	0	0	0	0	0		ND	ND	ND	ND	ND	ND	ND	ND
237	4	NOR-PRV	EU salmon	11.68	20762769510	32.46	189959	18.31	1154356	ND	ND	ND	ND	ND	ND	ND	ND	ND	ND	0	0	1	1	0.5	0	0	0		ND	ND	ND	ND	ND	ND	ND	ND
238	4	NOR-PRV	EU salmon	14.93	2433358339	29.48	1090765	19.22	646337	ND	ND	ND	ND	ND	ND	ND	ND	ND	ND	0	0	1	NA	0	0	0	0	Missing Atrium	ND	ND	ND	ND	ND	ND	ND	ND
239	4	NOR-PRV	EU salmon	14.49	3266239647	32.96	141814	19.97	307558	ND	ND	ND	ND	ND	ND	ND	ND	ND	ND	0	0	0	0	0	0	0	0		ND	ND	ND	ND	ND	ND	ND	ND
240	4	NOR-PRV	EU salmon	16.06	1162382104	34.1	73089	20.98	139316	ND	ND	ND	ND	ND	ND	ND	ND	ND	ND	0	0	1	NA	0	0	0	0	Missing Atrium	ND	ND	ND	ND	ND	ND	ND	ND
241	6	VC	BC salmon	No Ct	NP	ND	ND	No Ct	NP	12.4	27.68	26.24	32.02	2.56685	1.45397	1.36604	1.08845	0.892911	0.737718	0	0	0	NA	0	0	0	0	Missing Atrium	ND	ND	ND	ND	ND	ND	ND	ND
242	6	VC	BC salmon	No Ct	NP	ND	ND	No Ct	NP	11.94	27.15	24.93	30.9	2.69447	2.62079	2.15846	1.14256	1.60947	1.16566	0	0	1	0	0	0	0	0		ND	ND	ND	ND	ND	ND	ND	ND
243	6	VC	BC salmon	No Ct	NP	ND	ND	No Ct	NP	12.35	27.65	25.42	31.26	2.53151	2.47942	2.23457	1.07346	1.52265	1.20676	0	0	0	0	0	0	0	0		ND	ND	ND	ND	ND	ND	ND	ND
244	6	VC	BC salmon	No Ct	NP	ND	ND	No Ct	NP	11.9	26.92	25.7	31.31	3.07375	1.49485	1.58008	1.30339	0.918014	0.85331	0	0	0	0	0	0	0	0		ND	ND	ND	ND	ND	ND	ND	ND
245	6	VC	BC salmon	No Ct	NP	ND	ND	No Ct	NP	10.82	26.87	25.19	29.76	1.50525	1.00696	2.18859	0.638286	0.61839	1.18193	0	0	1	0	0	0	0	0		ND	ND	ND	ND	ND	ND	ND	ND
246	6	VC	BC salmon	No Ct	NP	ND	ND	No Ct	NP	11.67	26.82	25.53	31.14	2.80889	1.43396	1.51572	1.19108	0.880618	0.81855	0	0	0	0	0	0	0	0		ND	ND	ND	ND	ND	ND	ND	ND
247	6	VC	BC salmon	No Ct	NP	ND	ND	No Ct	NP	11.64	27.95	26.02	30.24	1.25701	1	2.77022	0.533025	0.614118	1.49603	0	0	0	NA	0	0	0	0	Missing Atrium	ND	ND	ND	ND	ND	ND	ND	ND
248	6	VC	BC salmon	No Ct	NP	ND	ND	No Ct	NP	11.87	27.23	25.63	31.94	2.42839	1.53688	1	1.02974	0.943823	0.540041	0	0	0	NA	0	0	0	0	Missing Atrium	ND	ND	ND	ND	ND	ND	ND	ND
249	6	VC	NB-TR salmon	No Ct	NP	ND	ND	No Ct	NP	11.93	27.91	24.91	30.01	1.58008	2.63902	3.97237	0.338324	0.993381	0.556374	0	0	0	NA	0	0	0	0	Missing Atrium	ND	ND	ND	ND	ND	ND	ND	ND
250	6	VC	NB-TR salmon	No Ct	NP	ND	ND	No Ct	NP	12.43	26.94	25.36	29.4	4.37717	2.73208	8.57419	0.937231	1.02841	1.20091	0	0	0	0	0	0	0	0		ND	ND	ND	ND	ND	ND	ND	ND
251	6	VC	NB-TR salmon	No Ct	NP	ND	ND	No Ct	NP	12.54	27.49	26.4	29.86	3.22657	1.43396	6.72717	0.690866	0.539771	0.942214	0	0	0	NA	0	0	0	0	Missing Atrium	ND	ND	ND	ND	ND	ND	ND	ND
252	6	VC	NB-TR salmon	No Ct	NP	ND	ND	No Ct	NP	12.21	28	24.62	29.73	1.8025	3.91768	5.85634	0.385948	1.4747	0.820245	0	0	0	NA	0	0	0	0	Missing Atrium	ND	ND	ND	ND	ND	ND	ND	ND
253	6	VC	NB-TR salmon	No Ct	NP	ND	ND	No Ct	NP	12.29	26.24	25.44	29.58	6.45313	2.34567	6.86852	1.38173	0.88296	0.962012	0	0	1	NA	0	0	0	0	Missing Atrium	ND	ND	ND	ND	ND	ND	ND	ND
254	6	VC	NB-TR salmon	No Ct	NP	ND	ND	No Ct	NP	12.53	25.46	25.74	29.13	13.0864	2.25012	11.0809	2.80204	0.846991	1.552	0	0	0	0	0	0	0	0		ND	ND	ND	ND	ND	ND	ND	ND
255	6	VC	NB-TR salmon	No Ct	NP	ND	ND	No Ct	NP	12.19	27.34	25.85	30.43	2.80889	1.64718	3.55537	0.601433	0.620034	0.497969	0	0	1	NA	0	0	0	0	Missing Atrium	ND	ND	ND	ND	ND	ND	ND	ND
256	6	VC	NB-TR salmon	No Ct	NP	ND	ND	No Ct	NP	14.27	28.9	26.55	30.95	4.02782	4.28709	10.4831	0.862429	1.61375	1.46828	0	0	0	0	0	0	0	0		ND	ND	ND	ND	ND	ND	ND	ND
257	6	VC	EU salmon	No Ct	NP	ND	ND	No Ct	NP	11.76	27.08	25.17	29.79	2.49666	1.95884	4.11246	0.302905	0.5555	0.602921	0	0	0	NA	0	0	0	0	Missing Atrium	ND	ND	ND	ND	ND	ND	ND	ND
258	6	VC	EU salmon	No Ct	NP	ND	ND	No Ct	NP	12.37	26.67	25.67	29.56	5.06303	2.11404	7.3615	0.614267	0.599511	1.07926	0	0	1	NA	0	0	0	0	Missing Atrium	ND	ND	ND	ND	ND	ND	ND	ND
259	6	VC	EU salmon	No Ct	NP	ND	ND	No Ct	NP	12	25.56	24.69	28.91	8.45614	3.22657	8.9383	1.02593	0.915009	1.31043	0	0	1	NA	0	0	0	0	Missing Atrium	ND	ND	ND	ND	ND	ND	ND	ND
260	6	VC	EU salmon	No Ct	NP	ND	ND	No Ct	NP	12.38	26.91	25.2	30.36	4.31691	2.94854	4.25748	0.523746	0.836164	0.624183	0	0	0	NA	0	0	0	0	Missing Atrium	ND	ND	ND	ND	ND	ND	ND	ND
261	6	VC	EU salmon	No Ct	NP	ND	ND	No Ct	NP	13.19	26.08	25.19	29.94	13.4543	5.20537	9.98664	1.63234	1.47617	1.46413	0	0	0	NA	0	0	0	0	Missing Atrium	ND	ND	ND	ND	ND	ND	ND	ND
262	6	VC	EU salmon	No Ct	NP	ND	ND	No Ct	NP	12.38	25.82	25.6	30.65	9.18959	2.23457	3.4822	1.11492	0.633694	0.510521	0	0	0	NA	0	0	0	0	Missing Atrium	ND	ND	ND	ND	ND	ND	ND	ND
263	6	VC	EU salmon	No Ct	NP	ND	ND	No Ct	NP	12.64	25.95	24.08	29.58	10.0561	7.67411	8.75435	1.22005	2.17627	1.28346	0	0	0	NA	0	0	0	0	Missing Atrium	ND	ND	ND	ND	ND	ND	ND	ND
264	6	VC	EU salmon	No Ct	NP	ND	ND	No Ct	NP	13	25.95	25.87	30.13	12.9063	2.8481	7.67411	1.56584	0.807681	1.12509	0	0	0	NA	0	0	0	0	Missing Atrium	ND	ND	ND	ND	ND	ND	ND	ND
265	6	BC-PRV	BC salmon	12.15	30429406360	26.49	6296028	17.24	1592632	14.23	29.87	25.72	31.23	2	7.4127	8.39773	0.848081	4.55228	4.53512	0	0	1	NA	0	1	0	0.5	Missing Atrium	ND	ND	ND	ND	ND	ND	ND	ND
266	6	BC-PRV	BC salmon	35.53	13929	No Ct	NP	32	112	11.83	28.47	25.39	31.56	1	1.76541	1.26576	0.424041	1.08417	0.683561	0	0	1	NA	0	1	0	0.5	Missing Atrium	0	0.2	0	0	0	ND	ND	ND	few atrium tissue to evaluate, few hypertrofic CM in interface
267	6	BC-PRV	BC salmon	11.8	89404626655	27.01	4631928	17.27	1475098	12.96	26.25	24.57	29.06	10.1965	6.82108	15.6707	4.32372	4.18895	8.46284	0	0	0	NA	0	0	0	0	Missing Atrium	0	0	0	NA	0	ND	ND	ND
268	6	BC-PRV	BC salmon	31.15	205958	No Ct	NP	No Ct	#VALUE!	13.15	27.21	25.69	30.75	5.9794	3.5801	5.54044	2.53551	2.1986	2.99207	0	0	0	NA	0	0	0	0	Missing Atrium	0	0	0	0	0	ND	ND	ND	few atrium tissue to evaluate
269	6	BC-PRV	BC salmon	35.16	20793	No Ct	NP	No Ct	#VALUE!	12.84	26.29	25.26	28.73	9.12611	3.89062	18.1261	3.86984	2.3893	9.78887	0	0	0	NA	0	0	0	0	Missing Atrium	0.4	0.2	0.2	NA	0.2	ND	ND	ND
270	6	BC-PRV	BC salmon	26	1666556	No Ct	NP	30.55	336	14.22	27.87	27.05	30.84	7.94474	2.92817	10.9283	3.36889	1.79824	5.90175	0	0	0	NA	0	0	0	0	Missing Atrium	0	0	0	0	0	ND	ND	ND
271	6	BC-PRV	BC salmon	19.92	182785031	33.87	83361	24.56	18396	12.69	27.92	25.32	30.88	2.65737	3.36359	3.68075	1.12683	2.06564	1.98776	0	0	0	NA	0	NA	0	0	Missing Atrium, Missing Red Muscle	ND	ND	ND	ND	ND	ND	ND	ND
272	6	BC-PRV	BC salmon	16.24	2054323760	29.01	1435286	18.95	760922	13.24	27.95	25.73	30.08	3.81055	3.70635	9.38268	1.61583	2.27614	5.06704	0	0	0	NA	0	0	0	0	Missing Atrium	ND	ND	ND	ND	ND	ND	ND	ND
273	6	BC-PRV	NB-TR salmon	14.26	3778881227	30.53	588439	17.97	1345815	12.67	27.85	25.6	29.25	2.75108	2.73208	11.2356	0.589056	1.02841	1.57366	0	0	0	NA	0	0	0	0	Missing Atrium	ND	ND	ND	ND	ND	ND	ND	ND
274	6	BC-PRV	NB-TR salmon	34.85	9849	No Ct	NP	34.07	26	12.96	28.57	25.81	31.5	2.04202	2.88786	2.88786	0.437234	1.08705	0.404476	0	0	0	NA	0	0	0	0	Missing Atrium	0	0	0	NA	0	ND	ND	ND
275	6	BC-PRV	NB-TR salmon	12.42	25421583716	32.17	225837	18.83	948542	13.02	26.92	25.07	27.9	6.6807	5.02805	36.5044	1.43046	1.89267	5.11285	0	0	0	NA	0	0	0	0	Missing Atrium	0	0	0	NA	0	ND	ND	ND
276	6	BC-PRV	NB-TR salmon	14.36	3538967022	34.58	55081	17.37	3895649	21.67	No Ct	34.17	No Ct	NA	3.68075	NA	NA	1.38551	NA	0	0	0	NA	0	0	0	0	Missing Atrium	0	0	0	NA	0	ND	ND	ND
277	6	BC-PRV	NB-TR salmon	15.54	3271980947	31.62	311048	19.44	432504	13.8	27.72	25.41	30.46	6.58873	6.82108	10.6295	1.41076	2.5676	1.48878	0	0	0	NA	0	0	0	0	Missing Atrium	0	0	0.5	0.3	0.15	ND	ND	ND
278	6	BC-PRV	NB-TR salmon	13.22	18863066711	23.26	41692776	18.24	1544299	13.9	28.6	24.55	29.88	3.83706	13.2691	17.0299	0.821582	4.99477	2.38523	0	0	0	NA	0	0	0	0	Missing Atrium	0	0	0	NA	0	ND	ND	ND	few small thrombi in lumen
279	6	BC-PRV	NB-TR salmon	23.5	17307604	No Ct	NP	33.89	29	12.55	26.74	23.93	31.39	5.46416	8	2.34567	1.16997	3.01137	0.328537	0	0	0	NA	0	0	0	0	Missing Atrium	ND	ND	ND	ND	ND	ND	ND	ND
280	6	BC-PRV	NB-TR salmon	10.94	67371108072	26.83	5135029	17.17	2756447	13.24	28.12	25.45	29.7	3.38698	4.50023	12.2101	0.725213	1.69398	1.71015	0	0	0	NA	0	0	0	0	Missing Atrium	ND	ND	ND	ND	ND	ND	ND	ND
281	6	BC-PRV	EU salmon	31.57	85346	No Ct	NP	29.07	678	12.57	27.95	24.74	31.61	2.39496	4.62675	2.04202	0.290566	1.31208	0.299378	0	0	0	NA	0	0	0	0	Missing Atrium	ND	ND	ND	ND	ND	ND	ND	ND
282	6	BC-PRV	EU salmon	11.23	69719804390	26.72	5500551	16.57	2671153	12.25	23.22	24.25	27.63	50.9143	5.20537	25.8125	6.17714	1.47617	3.78434	0	0	0	NA	0	0	0	0	Missing Atrium	0	0	0.1	NA	0	ND	ND	ND
283	6	BC-PRV	EU salmon	11.72	51527352727	28.42	2025226	17.5	1632424	12.42	26.51	24.11	29.22	5.85634	6.45313	9.64646	0.710516	1.83002	1.41425	1	0	0	NA	0	0	0	0	Missing Atrium	0	0	0	NA	0	ND	ND	ND
284	6	BC-PRV	EU salmon	31.58	42358	No Ct	NP	34.58	25	12.79	26.38	24.24	30.81	8.28212	7.6211	4.14106	1.00482	2.16124	0.607115	0	0	0	NA	0	0	0	0	Missing Atrium	0	0	0	NA	0	ND	ND	ND	one small thrombus in the ventricle lumen
285	6	BC-PRV	EU salmon	18.58	220536617	29.27	1234100	18.55	823183	13.02	25.55	24.71	28.49	17.2677	6.45313	24.2515	2.09498	1.83002	3.55547	0	0	0	NA	0	0	0	0	Missing Atrium	0	0	0	NA	0	ND	ND	ND
286	6	BC-PRV	EU salmon	35.14	8145	No Ct	NP	31.93	109	12.21	25.74	24.54	28.93	8.63383	4.14106	10.1965	1.04749	1.17435	1.49489	0	0	0	NA	0	0	0	0	Missing Atrium	0.4	0.5	0	NA	0.4	ND	ND	ND
287	6	BC-PRV	EU salmon	35.68	5692	No Ct	NP	35.11	20	12.75	24.67	25.02	30.03	26.3549	4.31691	6.9163	3.19749	1.22422	1.01399	0	0	0	NA	0	0	0	0	Missing Atrium	ND	ND	ND	ND	ND	ND	ND	ND
288	6	BC-PRV	EU salmon	35.12	10085	No Ct	NP	31.13	335	13.28	27.25	24.87	31.45	6.36429	6.9163	3.73213	0.772142	1.96137	0.547163	0	0	0	NA	0	0	0	0	Missing Atrium	ND	ND	ND	ND	ND	ND	ND	ND
289	6	NB-PRV	BC salmon	18.93	503893890	32.09	236850	19.3	395693	11.76	24.39	24.06	27.79	16.1113	4.22807	16.4498	6.83184	2.59654	8.88359	0	0	1	NA	0	0	0	0	Missing Atrium	ND	ND	ND	ND	ND	ND	ND	ND
290	6	NB-PRV	BC salmon	15.56	5497331717	31.5	333888	19.87	376150	11.22	24.18	23.71	27.7	12.8171	3.70635	12.042	5.43498	2.27614	6.50317	0	1	0	NA	0	0	0	0	Missing Atrium	0.5	0.2	0.2	NA	0.2	ND	ND	ND
291	6	NB-PRV	BC salmon	17.96	665607242	34.47	58719	20.38	235528	11.95	25.63	24.41	28.59	7.78124	3.78423	10.7779	3.29956	2.32396	5.8205	0	0	0	NA	0	0	0	0	Missing Atrium	0	0	0	NA	0	ND	ND	ND	few small thrombi in lumen
292	6	NB-PRV	BC salmon	16.11	3534381735	33.26	119345	18.96	500618	11.27	24.11	24.29	28.1	13.9288	2.56685	9.44794	5.90638	1.57635	5.10228	1	1	0	NA	1	0	0	0	Missing Atrium	0.7	0.6	0	NA	0.6	ND	ND	ND
293	6	NB-PRV	BC salmon	15.3	1906029274	29.52	1064801	18.93	550105	11.65	24.25	24.33	28.26	16.4498	3.24901	11.0043	6.97539	1.99528	5.9428	0	1	1	NA	1	0	0	0	Missing Atrium	0	0.7	0	NA	0	ND	ND	ND
294	6	NB-PRV	BC salmon	15.86	2649984352	29.98	811395	19.89	294074	10.83	23.75	22.64	26.06	13.1775	5.93809	28.6408	5.58778	3.64669	15.4672	0	0	0	NA	0	0	0	0	Missing Atrium	0	0	0	NA	0	ND	ND	ND	few small thrombi in lumen
295	6	NB-PRV	BC salmon	17.88	701124946	32.62	173030	19.45	455082	11.09	23.89	23.63	27.2	14.3204	3.5801	15.5625	6.07243	2.1986	8.40438	0	0	0	NA	0	0	0	0	Missing Atrium	ND	ND	ND	ND	ND	ND	ND	ND
296	6	NB-PRV	BC salmon	16.57	1657292271	34.01	76920	18.67	702865	11.45	24.52	23.52	26.59	11.8762	4.95883	30.4844	5.03599	3.04531	16.4628	0	0	1	NA	0	0	0	0	Missing Atrium; Spongiosum - Infiltrate resticted to Bulbus	ND	ND	ND	ND	ND	ND	ND	ND
297	6	NB-PRV	NB-TR salmon	18.41	745203890	34.02	76439	19.49	500301	12.61	27	24.18	28.9	4.75683	7.01285	13.737	1.01852	2.63978	1.92402	0	0	0	NA	0	0	0	0	Missing Atrium	ND	ND	ND	ND	ND	ND	ND	ND
298	6	NB-PRV	NB-TR salmon	10.53	88502010823	34.68	51963	18.19	1395966	12.85	28.26	23.95	29.38	2.34567	9.71356	11.6318	0.50225	3.65639	1.62916	0	0	0	NA	0	0	0	0	Missing Atrium	ND	ND	ND	ND	ND	ND	ND	ND
299	6	NB-PRV	NB-TR salmon	15.96	1234943836	31.98	252329	18.68	1140701	12.28	24.38	24.02	27.01	23.2636	6.23332	40.5042	4.98114	2.34635	5.67306	0	0	0	NA	0	0	0	0	Missing Atrium	0	0	0	NA	0	ND	ND	ND	few small thrombi in lumen (bulbus)
300	6	NB-PRV	NB-TR salmon	14.63	7605138568	29.32	1197912	18.98	795106	11.7	26.16	24.43	28.24	4.53154	3.13834	11.5514	0.970283	1.18134	1.6179	0	0	1	NA	0	0	0	0	Missing Atrium	0	0	0	NA	0	ND	ND	ND	few small thrombi in lumen
301	6	NB-PRV	NB-TR salmon	15.48	4992888192	30.2	715258	20.11	236408	11.36	22.82	22.79	25.97	36.2523	7.72749	44.0173	7.76226	2.90879	6.16511	1	0	1	NA	1	0	0	0	Missing Atrium	0.7	0.6	0.1	NA	0.6	ND	ND	ND	suspected granuloms in spleen?
302	6	NB-PRV	NB-TR salmon	14.31	11815688604	34.07	74355	18.08	988914	12.83	25.8	24.54	27.49	12.7286	6.36429	42.5179	2.72542	2.39565	5.9551	1	0	1	NA	1	1	0	0.5	Missing Atrium	0.3	0.1	0	NA	0.1	ND	ND	ND	few hypertrofic CM in interface
303	6	NB-PRV	NB-TR salmon	16.12	3212195446	31.51	331243	18.9	754486	11.64	25.5	24.14	27.05	6.86852	3.68075	25.2813	1.47067	1.38551	3.54093	0	0	1	NA	0	0	0	0	Missing Atrium	0	0	0	NA	0	ND	ND	ND	few small thrombi in lumen
304	6	NB-PRV	NB-TR salmon	13.5	18505500984	31.53	327458	18.38	821252	12.32	25.79	25.4	28.83	9.00047	2.46229	11.7942	1.92716	0.926857	1.6519	0	0	1	1	0.5	0	0	0		ND	ND	ND	ND	ND	ND	ND	ND
305	6	NB-PRV	EU salmon	16.56	2090432037	35.65	29370	20.41	209313	12.54	25.36	24.91	28.49	14.1232	4.02782	17.3878	1.71349	1.14223	2.5492	0	0	0	NA	0	0	0	0	Missing Atrium	ND	ND	ND	ND	ND	ND	ND	ND
306	6	NB-PRV	EU salmon	15.49	4637043193	35.56	31014	20.7	243728	14.07	26.03	26.08	30.25	25.6342	5.16941	14.8254	3.11005	1.46597	2.17353	0	0	0	NA	0	0	0	0	Missing Atrium	0	0	0	NA	0	ND	ND	ND	melanin i bulbus
307	6	NB-PRV	EU salmon	15.25	7592616999	32.64	171268	18.24	840222	11.1	20.4	22.91	24.85	162.017	5.93809	79.8932	19.6566	1.68396	11.713	1	1	1	1	1	0	0	0		0.8	1	0.8	0.6	0.8	ND	ND	ND
308	6	NB-PRV	EU salmon	15.65	4396756080	33.83	85160	19.03	458527	11.8	22.8	24.19	26.8	49.8665	3.97237	33.5909	6.05002	1.12651	4.92472	1	1	1	1	1	0	0	0		0.5	0.6	0.6	0	0.55	ND	ND	ND
309	6	NB-PRV	EU salmon	18.95	346222833	31.48	337652	19.05	526642	11.09	21.4	23.54	25.92	80.4489	3.81055	37.7918	9.76039	1.08062	5.5406	1	2	1	NA	1	0	0	0	Missing Atrium	0.1	1	0.1	NA	0.1	ND	ND	ND
310	6	NB-PRV	EU salmon	20.2	151837628	33.59	98109	20.39	297250	11.92	22.95	24.41	26.38	48.8403	3.70635	48.8403	5.92551	1.05107	7.16041	1	1	1	NA	1	0	0	0	Missing Atrium	0	0.8	0	0	0	ND	ND	ND	few atrium tissue to evaluate
311	6	NB-PRV	EU salmon	14.44	12209767950	33.62	96559	19.54	442734	11.63	24.54	24.29	27.12	13.2691	3.29436	23.9176	1.60986	0.934236	3.50653	1	1	1	NA	1	0	0	0	Missing Atrium	ND	ND	ND	ND	ND	ND	ND	ND
312	6	NB-PRV	EU salmon	15.43	4723573587	33.06	134259	19.41	477245	11.64	24.3	24.32	27.46	15.7797	3.24901	19.0273	1.91446	0.921374	2.78957	1	1	1	NA	1	0	0	0	Missing Atrium	ND	ND	ND	ND	ND	ND	ND	ND
313	6	NOR-PRV	BC salmon	18.64	737816463	32.6	175832	20.61	262400	12.22	26.72	25.57	28.85	4.40762	2.04202	10.8528	1.86901	1.25404	5.86098	0	0	1	NA	0	0	0	0	Missing Atrium	ND	ND	ND	ND	ND	ND	ND	ND
314	6	NOR-PRV	BC salmon	20.94	93562802	No Ct	NP	21.39	195408	11.37	25.99	24.25	27.71	4.05584	2.82843	13.2691	1.71984	1.73699	7.16587	1	1	1	NA	1	0	0	0	Missing Atrium	ND	ND	ND	ND	ND	ND	ND	ND
315	6	NOR-PRV	BC salmon	16.73	2707297460	32.99	139255	15.62	5797429	11.48	24.35	23.46	25.53	13.6422	5.27803	64.8934	5.78483	3.24133	35.0451	0	1	1	NA	1	0	0	0	Missing Atrium	0	0	0	NA	0	ND	ND	ND	melanin i bulbus
316	6	NOR-PRV	BC salmon	25.52	5780944	No Ct	NP	26.55	4337	11.92	26.32	24.48	29.61	4.72397	3.53081	5.20537	2.00315	2.16834	2.81111	1	1	1	NA	1	0	0	0	Missing Atrium	0	0	0	NA	0	ND	ND	ND
317	6	NOR-PRV	BC salmon	21.29	125630197	38.8	4656	23.35	38824	11.11	24.96	24.59	28.94	6.9163	1.86607	4.72397	2.93279	1.14598	2.55114	1	1	1	NA	1	0	0	0	Missing Atrium	0	0	0	NA	0	ND	ND	ND
318	6	NOR-PRV	BC salmon	18.64	424006364	31.97	252993	21.83	104636	11.15	26.43	25	28.96	2.56685	1.44393	4.78991	1.08845	0.886743	2.58675	0	0	1	NA	0	1	0	0.5	Missing Atrium	0	0	0	NA	0	ND	ND	ND	melanin i bulbus
319	6	NOR-PRV	BC salmon	22.15	14066247	39.67	2787	21.24	132417	11.35	26.01	25.13	28.56	3.94493	1.51572	7.26015	1.67281	0.930829	3.92078	0	0	1	NA	0	0	0	0	Missing Atrium	0	0.2	0	NA	0	ND	ND	ND
320	6	NOR-PRV	BC salmon	18.43	486274309	29.49	1083880	18.87	731798	11.24	27.34	24.25	28.86	1.45397	2.58471	5.46416	0.616543	1.58731	2.95087	0	0	1	NA	0	0	0	0	Missing Atrium	ND	ND	ND	ND	ND	ND	ND	ND
321	6	NOR-PRV	NB-TR salmon	20.49	62686366	35.96	24465	20.84	226234	12.49	27.01	24.45	27.88	4.34694	5.35171	25.6342	0.930757	2.0145	3.59036	0	0	0	NA	0	0	0	0	Missing Atrium	ND	ND	ND	ND	ND	ND	ND	ND
322	6	NOR-PRV	NB-TR salmon	23.3	9886932	No Ct	NP	21.07	147354	13.46	27.64	25.19	28.5	5.50217	6.27667	32.6724	1.17811	2.36267	4.57613	0	0	1	NA	0	NA	0	0	Missing Atrium; Missing Red Muscle	ND	ND	ND	ND	ND	ND	ND	ND
323	6	NOR-PRV	NB-TR salmon	34.19	7591	No Ct	NP	33.39	46	12.49	27.44	24.51	29.77	3.22657	5.1337	6.9163	0.690866	1.93243	0.968703	0	0	0	NA	0	0	0	0	Missing Atrium	0	0	0	NA	0	ND	ND	ND	few small thrombi in lumen
324	6	NOR-PRV	NB-TR salmon	18.82	453454202	35.2	38387	21.83	120953	12.4	26.1	24.51	28.75	7.67411	4.82323	13.1775	1.64316	1.81557	1.84565	0	0	1	NA	0	0	0	0	Missing Atrium	0	0	0	NA	0	ND	ND	ND
325	6	NOR-PRV	NB-TR salmon	17.28	2416557044	No Ct	NP	18.81	1009870	11.79	23.21	23.76	25.6	37.2715	5.31474	76.6386	7.98049	2.00058	10.7341	1	0	1	NA	1	0	0	0	Missing Atrium	0.9	0.8	0.7	NA	0.8	ND	ND	ND
326	6	NOR-PRV	NB-TR salmon	18.43	584115071	35.91	25305	19.62	384855	12.08	25.57	23.94	26.58	8.87656	5.73582	47.5048	1.90063	2.15908	6.65356	1	0	1	NA	1	0	0	0	Missing Atrium	0	0	0.3	NA	0	ND	ND	ND	melanin i bulbus
327	6	NOR-PRV	NB-TR salmon	20.15	157142870	No Ct	NP	NA	NA	NA	NA	NA	NA	NA	NA	NA	NA	NA	NA	0	0	1	NA	0	0	0	0	Missing Atrium	0	0	0.1	NA	0	ND	ND	ND
328	6	NOR-PRV	NB-TR salmon	18.19	570791102	No Ct	NP	22.61	70632	12.49	26.09	24.33	29.27	8.22491	5.81589	9.78112	1.7611	2.18922	1.36995	0	0	1	NA	0	0	0	0	Missing Atrium	ND	ND	ND	ND	ND	ND	ND	ND
329	6	NOR-PRV	EU salmon	20.77	104316475	No Ct	NP	20.23	281754	12.09	23.67	23.63	26.44	33.3589	7.1602	52.7098	4.04724	2.03053	7.72772	1	1	1	NA	1	0	0	0	Missing Atrium	ND	ND	ND	ND	ND	ND	ND	ND
330	6	NOR-PRV	EU salmon	21.52	63709343	37.53	9800	20.85	175975	11.22	23.85	23.45	26.9	16.1113	4.43828	20.9663	1.95469	1.25863	3.07384	1	1	1	NA	1	0	0	0	Missing Atrium	ND	ND	ND	ND	ND	ND	ND	ND
331	6	NOR-PRV	EU salmon	19.83	193305551	No Ct	NP	NA	NA	NA	NA	NA	NA	NA	NA	NA	NA	NA	NA	2	2	1	NA	2	0	0	0	Missing Atrium	2.5	1.5	0.2	NA	1.5	ND	ND	ND	mod HSMI
332	6	NOR-PRV	EU salmon	20.02	171321285	36.83	14765	17.34	1554991	10.52	20.6	21.76	22.59	94.3532	8.81524	256	11.4473	2.49988	37.5318	3	3	1	NA	3	0	0	0	Missing Atrium	3	2.5	1	NA	2.5	ND	ND	ND	HSMI
333	6	NOR-PRV	EU salmon	20.08	164134632	38.31	6193	19.89	312254	11.51	22.82	23.37	25.33	40.2244	5.73582	76.1093	4.8802	1.6266	11.1583	1	1	1	NA	1	0	0	0	Missing Atrium	0	0.2	0	NA	0	ND	ND	ND
334	6	NOR-PRV	EU salmon	22.22	40171031	No Ct	NP	21.34	152635	12.25	24.44	23.91	26.9	21.8566	6.58873	42.8137	2.65174	1.86847	6.27686	0	0	1	NA	0	0	0	0	Missing Atrium	0	0	0	NA	0	ND	ND	ND	melanin i bulbus
335	6	NOR-PRV	EU salmon	18.36	693489837	37.64	9170	16.96	1496470	9.53	19.72	21.54	22.12	87.4266	5.16941	178.527	10.607	1.46597	26.1736	3	3	2	NA	3	0	0	0	Missing Atrium	3	3	1	NA	3	ND	ND	ND	HSMI and melanin in bulbus
336	6	NOR-PRV	EU salmon	18.81	379193551	No Ct	NP	19.92	217385	12.32	25.92	23.74	27.88	8.22491	7.78124	22.7848	0.99788	2.20665	3.34045	0	0	0	NA	0	0	0	0	Missing Atrium	ND	ND	ND	ND	ND	ND	ND	ND
337	8	VC	BC salmon	No Ct	NP	ND	ND	No Ct	NP	12.01	26.73	23.92	29.44	3.78423	5.54044	6.23332	0.446777	0.543653	0.692342	0	0	0	0	0	0	0	0		ND	ND	ND	ND	ND	ND	ND	ND
338	8	VC	BC salmon	No Ct	NP	ND	ND	No Ct	NP	11.97	26.14	22.64	28.83	5.54044	13.0864	9.25351	0.65412	1.2841	1.0278	0	0	0	0	0	0	0	0		ND	ND	ND	ND	ND	ND	ND	ND
339	8	VC	BC salmon	No Ct	NP	ND	ND	No Ct	NP	12.53	26.24	22.75	27.95	7.6211	17.8766	25.1067	0.89977	1.75413	2.78863	0	0	0	NA	0	0	0	0	Missing Atrium	ND	ND	ND	ND	ND	ND	ND	ND
340	8	VC	BC salmon	No Ct	NP	ND	ND	No Ct	NP	13.03	26.79	23.72	30.33	7.3615	12.9063	6.82108	0.86912	1.26642	0.757625	0	0	0	NA	0	0	0	0	Missing Atrium	ND	ND	ND	ND	ND	ND	ND	ND
341	8	VC	BC salmon	No Ct	NP	ND	ND	No Ct	NP	12.75	26.14	24.06	31.46	9.51366	8.39773	2.56685	1.12321	0.824024	0.285103	0	0	0	0	0	0	0	0		ND	ND	ND	ND	ND	ND	ND	ND
342	8	VC	BC salmon	No Ct	NP	ND	ND	No Ct	NP	12.81	26.27	24.74	29.54	9.06307	5.46416	10.1261	1.07001	0.536168	1.12471	0	0	1	1	0.5	0	0	0		ND	ND	ND	ND	ND	ND	ND	ND
343	8	VC	BC salmon	33.79	791.617	ND	ND	No Ct	NP	13.12	25.92	24.19	30.91	14.3204	9.91766	4.85678	1.69071	0.973166	0.539448	0	0	1	1	0.5	0	0	0		ND	ND	ND	ND	ND	ND	ND	ND
344	8	VC	BC salmon	No Ct	NP	ND	ND	No Ct	NP	13.28	26.52	24.6	30.53	10.5561	8.33973	7.06162	1.24628	0.818332	0.784343	0	0	0	0	0	0	0	0		ND	ND	ND	ND	ND	ND	ND	ND
345	8	VC	NB-TR salmon	No Ct	NP	ND	ND	No Ct	NP	12.77	23.84	23.84	26.42	47.5048	9.91766	85.6274	3.84794	1.92347	4.8106	0	0	1	NA	0	0	0	0	Missing Atrium	ND	ND	ND	ND	ND	ND	ND	ND
346	8	VC	NB-TR salmon	No Ct	NP	ND	ND	No Ct	NP	12.72	27	24.77	29.74	5.1337	5.02805	8.28212	0.415835	0.975159	0.465295	0	0	0	NA	0	0	0	0	Missing Atrium	ND	ND	ND	ND	ND	ND	ND	ND
347	8	VC	NB-TR salmon	No Ct	NP	ND	ND	No Ct	NP	12.41	26.66	25.28	28.2	5.24157	2.8481	19.4271	0.424573	0.552371	1.09143	0	0	1	1	0.5	0	0	0		ND	ND	ND	ND	ND	ND	ND	ND
348	8	VC	NB-TR salmon	39.12	23.7021	ND	ND	No Ct	NP	12.39	25.31	23.54	29.67	13.1775	9.38268	6.9163	1.06739	1.81971	0.388562	0	0	0	0	0	0	0	0		ND	ND	ND	ND	ND	ND	ND	ND
349	8	VC	NB-TR salmon	No Ct	NP	ND	ND	No Ct	NP	12.41	26.24	24.51	29.58	7.01285	4.85678	7.46426	0.568048	0.941941	0.419347	0	0	1	NA	0	0	0	0	Missing Atrium	ND	ND	ND	ND	ND	ND	ND	ND
350	8	VC	NB-TR salmon	No Ct	NP	ND	ND	No Ct	NP	12.18	26.54	24.69	29.74	4.85678	3.65533	5.6962	0.393404	0.708927	0.320016	0	0	0	1	0	0	0	0		ND	ND	ND	ND	ND	ND	ND	ND
351	8	VC	NB-TR salmon	No Ct	NP	ND	ND	No Ct	NP	12.26	25.72	25.19	29.87	9.06307	2.73208	5.50217	0.734118	0.529869	0.309115	0	0	1	0	0	0	0	0		ND	ND	ND	ND	ND	ND	ND	ND
352	8	VC	NB-TR salmon	No Ct	NP	ND	ND	No Ct	NP	11.78	25.66	24.66	30.05	6.77396	2.82843	3.4822	0.548698	0.548555	0.195632	0	0	0	NA	0	0	0	0	Missing Atrium	ND	ND	ND	ND	ND	ND	ND	ND
353	8	VC	EU salmon	No Ct	NP	ND	ND	No Ct	NP	12.65	26.69	23.91	29.94	6.06287	8.69388	6.86852	0.276671	1.16898	0.758494	0	0	0	0	0	0	0	0		ND	ND	ND	ND	ND	ND	ND	ND
354	8	VC	EU salmon	No Ct	NP	ND	ND	No Ct	NP	12.29	26.47	24.13	30.11	5.50217	5.81589	4.75683	0.251084	0.782003	0.525299	1	1	1	0	1	0	0	0		ND	ND	ND	ND	ND	ND	ND	ND
355	8	VC	EU salmon	33.73	823.508	ND	ND	No Ct	NP	12.56	26.5	23.77	30.09	6.49802	9.00047	5.81589	0.296528	1.2102	0.642251	0	0	0	0	0	0	0	0		ND	ND	ND	ND	ND	ND	ND	ND
356	8	VC	EU salmon	No Ct	NP	ND	ND	No Ct	NP	12.75	26.39	24.44	29.97	8	6.45313	7.21	0.365069	0.867687	0.796204	0	0	1	0	0	0	0	0		ND	ND	ND	ND	ND	ND	ND	ND
357	8	VC	EU salmon	No Ct	NP	ND	ND	No Ct	NP	11.96	21.61	23.71	27.49	127.116	6.19026	23.2636	5.80076	0.832341	2.56901	0	0	2	2	1	0	0	0		ND	ND	ND	ND	ND	ND	ND	ND
358	8	VC	EU salmon	No Ct	NP	ND	ND	No Ct	NP	12.4	26.46	23.78	29.45	5.9794	8	8.11168	0.272862	1.07568	0.895776	0	0	0	0	0	0	0	0		ND	ND	ND	ND	ND	ND	ND	ND
359	8	VC	EU salmon	No Ct	NP	ND	ND	No Ct	NP	12.67	26	24.23	28.95	9.91766	7.06162	13.8326	0.452579	0.949504	1.52754	0	1	1	NA	1	0	0	0	Missing Atrium	ND	ND	ND	ND	ND	ND	ND	ND
360	8	VC	EU salmon	No Ct	NP	ND	ND	No Ct	NP	12.64	26.64	23.97	31.34	6.23332	8.28212	2.58471	0.284449	1.11361	0.28543	0	0	0	0	0	0	0	0		ND	ND	ND	ND	ND	ND	ND	ND
361	8	BC-PRV	BC salmon	16.59	1633367113	No Ct	NP	20.38	234302	13.03	28.45	24.64	30.74	2.32947	6.82108	5.1337	0.275024	0.669315	0.570206	0	0	0	0	0	0	0	0		ND	ND	ND	ND	ND	ND	ND	ND
362	8	BC-PRV	BC salmon	17.47	917184422	No Ct	NP	20.49	168564	12.71	28.05	23.75	28.55	2.46229	10.1261	18.7654	0.290705	0.993615	2.08429	0	0	0	NA	0	0	0	0	Missing Atrium	ND	ND	ND	ND	ND	ND	ND	ND
363	8	BC-PRV	BC salmon	No Ct	NP	No Ct	NP	No Ct	NP	13.19	27.65	24.5	30.46	4.53154	8.39773	6.9644	0.535006	0.824024	0.773544	0	0	0	0	0	0	0	0		0	0	0	0	0	ND	ND	ND	few small thrombi in lumen
364	8	BC-PRV	BC salmon	30.36	189242	No Ct	NP	33.44	36	13.13	27.89	24.3	31.21	3.68075	9.25351	3.97237	0.43456	0.907996	0.441216	0	0	0	0	0	0	0	0		0	0	0	0	0	ND	ND	ND
365	8	BC-PRV	BC salmon	9.87	135943197422	27.52	3438677	14.13	11995479	13.39	27.89	22.04	27.04	4.40762	53.0765	85.6274	0.520377	5.2081	9.51073	0	0	0	0	0	0	0	0		0	0	0	0	0	ND	ND	ND
366	8	BC-PRV	BC salmon	12.56	23181729174	30.89	477233	16.81	2588068	12.78	26.22	22.6	27.13	9.18959	23.5883	52.7098	1.08495	2.31459	5.85454	0	0	1	NA	0	0	0	0	Missing Atrium	0	0	0.1	NA	0	ND	ND	ND
367	8	BC-PRV	BC salmon	16.08	2287021500	35.24	37350	17.26	1514423	12.54	20.84	22.06	23.64	324.034	29.0406	501.463	38.2564	2.8496	55.6981	2	1	2	2	2	1	0	0.5		2	1	1	1.2	1.1	ND	ND	ND	few atrium tissue to evaluate
368	8	BC-PRV	BC salmon	10.4	96451002385	29.49	1085697	16.35	4122435	13.86	27.21	23.07	27.43	9.78112	36.0019	90.5097	1.15479	3.53267	10.053	1	0	0	0	0	0	0	0		ND	ND	ND	ND	ND	ND	ND	ND
369	8	BC-PRV	NB-TR salmon	16.77	1450704141	NA	NA	22.82	49905	14.14	28.3	25.02	29.26	5.57897	11.3137	30.91	0.451903	2.19422	1.73654	0	0	0	0	0	0	0	0		ND	ND	ND	ND	ND	ND	ND	ND
370	8	BC-PRV	NB-TR salmon	11.26	54610788207	27.56	3363590	16.26	5042167	13.57	24.8	23.82	28.21	42.5179	17.5087	43.1115	3.444	3.3957	2.42203	0	0	0	0	0	0	0	0		ND	ND	ND	ND	ND	ND	ND	ND
371	8	BC-PRV	NB-TR salmon	11.5	46494162107	32.88	149183	16.5	2956643	13.8	26.81	24.01	28.53	12.3805	18.0009	40.5042	1.00284	3.49117	2.27555	0	0	0	NA	0	0	0	0	Missing Atrium	0	0	0	NA	0	ND	ND	ND	suspected focal thyroid in the lumen?
372	8	BC-PRV	NB-TR salmon	12.82	19532391216	37.99	7482	16.95	2864169	14.11	25.93	24.76	27.29	28.2465	13.2691	118.603	2.288	2.57346	6.66321	0	0	1	0	0	0	0	0		0	0	0.2	0	0	ND	ND	ND
373	8	BC-PRV	NB-TR salmon	22.5	33374561	No Ct	NP	25.57	6943	14	27.44	24.87	30.35	9.18959	11.3924	13.1775	0.744366	2.20948	0.740318	0	0	0	0	0	0	0	0		0	0	0	0	0	ND	ND	ND
374	8	BC-PRV	NB-TR salmon	19.59	227312438	38.26	6397	22.63	48751	13.11	27.58	24.62	29.41	4.50023	7.31065	13.6422	0.364524	1.41785	0.766426	0	0	0	0	0	0	0	0		0	0	0	NA	0	ND	ND	ND	melanin in bulbus
375	8	BC-PRV	NB-TR salmon	13.57	11936782186	34.25	66608	17.95	1283382	13.73	27.48	24.4	29.25	7.4127	13.0864	23.4254	0.600437	2.53803	1.31605	0	0	0	0	0	0	0	0		0	0	0	0	0	ND	ND	ND
376	8	BC-PRV	NB-TR salmon	11.47	47702093537	32.92	145238	16.76	2028334	14.53	28.85	24.12	30.82	4.99332	27.6652	13.737	0.404464	5.36549	0.771756	0	0	0	0	0	0	0	0		ND	ND	ND	ND	ND	ND	ND	ND
377	8	BC-PRV	EU salmon	22.3	38245461	No Ct	NP	26.54	4392	12.7	26.59	23.09	30.34	6.72717	15.8895	5.38893	0.306985	2.13649	0.595102	0	0	0	NA	0	0	0	0	Missing Atrium	ND	ND	ND	ND	ND	ND	ND	ND
378	8	BC-PRV	EU salmon	10.66	81278924304	29.34	1185965	16	3734133	13.39	27.51	23.31	27.48	5.73582	22.0087	63.1189	0.261746	2.95928	6.97025	0	0	1	NA	0	0	0	0	Missing Atrium	ND	ND	ND	ND	ND	ND	ND	ND
379	8	BC-PRV	EU salmon	16.37	1895142809	36.32	19869	19.42	547051	12.28	21.59	22.26	25.5	160.898	21.1121	115.36	7.34235	2.83873	12.7393	1	1	1	1	1	0	0	0		1	1.2	0.5	0.7	0.85	ND	ND	ND
380	8	BC-PRV	EU salmon	16.57	1660531036	38.95	4271	19.15	531003	12.56	26.17	22.9	29.06	8.1681	16.4498	11.8762	0.37274	2.21184	1.31149	0	0	0	1	0	0	0	0		0.1	0	0	0	0	ND	ND	ND
381	8	BC-PRV	EU salmon	16.71	1511522366	35.26	36879	18.71	658550	12.47	23.96	23.16	26.37	35.5062	12.9063	72.0037	1.62028	1.73537	7.95141	1	1	1	1	1	0	0	0		0.1	0	1	0.7	0.4	ND	ND	ND
382	8	BC-PRV	EU salmon	11.38	50319954887	31.02	441198	16.4	3065784	12.08	24.47	23.54	27.62	19.0273	7.56846	23.1029	0.868286	1.01765	2.55126	1	1	1	0	1	0	0	0		0.1	0	0	0	0	ND	ND	ND
383	8	BC-PRV	EU salmon	15.66	3006685715	No Ct	NP	18.53	671311	12.37	22.96	23.39	25.71	66.257	10.2674	106.153	3.02355	1.38055	11.7225	1	1	1	NA	1	0	0	0	Missing Atrium	1	1	1	NA	1	ND	ND	ND
384	8	BC-PRV	EU salmon	24.1	11664590	No Ct	NP	27.07	4206	13.33	24.18	24.2	26.32	55.3304	11.3924	135.298	2.52493	1.53182	14.9411	1	1	1	1	1	0	0	0		ND	ND	ND	ND	ND	ND	ND	ND
385	8	NB-PRV	BC salmon	16.38	1873912246	33.08	132400	20.1	251097	12.52	23.98	23.24	25.86	36.2523	12.6407	106.153	4.28005	1.24036	11.7905	1	1	1	0	1	0	0	0		ND	ND	ND	ND	ND	ND	ND	ND
386	8	NB-PRV	BC salmon	17.42	947376073	33.47	105471	19.81	270256	11.81	22.45	22.3	24.91	64	14.8254	125.366	7.55603	1.45474	13.9245	1	1	1	1	1	0	0	0		ND	ND	ND	ND	ND	ND	ND	ND
387	8	NB-PRV	BC salmon	18.58	439806901	37.68	8982	21.41	133892	11.86	23.24	23.18	24.92	38.3193	8.33973	128.89	4.52409	0.818332	14.316	1	0	1	0	0.5	0	0	0		0.8	0.1	0.8	0	0.45	ND	ND	ND
388	8	NB-PRV	BC salmon	16.51	1720072218	35.61	30087	19.43	382360	10.92	21.49	22.12	24.55	67.1819	9.06307	86.8227	7.93169	0.88931	9.6435	1	1	1	0	1	0	0	0		1	0.6	0.9	0	0.75	ND	ND	ND	few hypertrofic CM in interface
389	8	NB-PRV	BC salmon	18.87	363389629	38.69	4964	21.44	104968	11.19	21.88	22.11	24.82	61.8199	11.0043	86.8227	7.29864	1.0798	9.6435	1	1	1	1	1	1	0	0.5		0.6	0.8	0.5	0.5	0.55	ND	ND	ND
390	8	NB-PRV	BC salmon	19.21	291122626	No Ct	NP	19.8	215736	11.4	21.41	21.83	25.09	99.0442	15.455	83.2859	11.6934	1.51651	9.25066	1	1	1	0	1	0	0	0		1	0.9	0.5	0	0.7	ND	ND	ND	few hypertrofic CM in interface
391	8	NB-PRV	BC salmon	18.03	634996844	No Ct	NP	20.71	174931	11.33	22.78	22.38	24.89	36.5044	10.0561	91.1392	4.30982	0.986751	10.1229	1	1	1	0	1	0	0	0		0.1	0	1	0	0.05	ND	ND	ND
392	8	NB-PRV	BC salmon	16.3	1976341924	37.83	8207	20.14	288557	12.5	24.81	23.45	26.2	20.1122	10.7779	82.7106	2.37451	1.05757	9.18676	0	0	1	0	0	0	0	0		ND	ND	ND	ND	ND	ND	ND	ND
393	8	NB-PRV	NB-TR salmon	16.96	1284351820	No Ct	NP	20.43	298337	13.25	25.96	24.27	28.59	15.2422	10.2674	26.5382	1.23463	1.9913	1.49094	0	0	0	NA	0	0	0	0	Missing Atrium	ND	ND	ND	ND	ND	ND	ND	ND
394	8	NB-PRV	NB-TR salmon	14.68	5730627669	35.27	36837	19.88	412388	12.04	25.13	24.16	27	11.7127	4.78991	34.5353	0.94874	0.928973	1.94022	0	0	0	0	0	0	0	0		ND	ND	ND	ND	ND	ND	ND	ND
395	8	NB-PRV	NB-TR salmon	12.68	21458509695	34.18	69642	18.31	813131	11.89	22.83	22.94	24.71	51.9842	10.0561	152.219	4.21077	1.95032	8.55174	0	0	1*	0	0	0	0	0	* Targetting Bulbus endothelium as well	0	0.5	0.5	0.2	0.35	ND	ND	ND
396	8	NB-PRV	NB-TR salmon	16.47	1766235346	36.24	20858	20.11	241181	12.07	24.73	23.44	26.47	15.7797	8.05564	50.9143	1.27817	1.56234	2.8604	0	0	0	0	0	0	0	0		0	0	0	0	0	ND	ND	ND	few small thrombi in lumen
397	8	NB-PRV	NB-TR salmon	18.63	427035029	No Ct	NP	20.97	203157	12.47	24.34	24.22	25.98	27.2843	6.19026	94.3532	2.21006	1.20056	5.30083	0	0	1	0	0	0	0	0		0.1	0	0	0	0	ND	ND	ND
398	8	NB-PRV	NB-TR salmon	16.88	1346570733	39.47	3135	20.39	346471	12.55	24.7	23.65	27.44	22.4711	9.71356	36.2523	1.82018	1.88388	2.03668	0	0	0	0	0	0	0	0		0	0	0	0	0	ND	ND	ND
399	8	NB-PRV	NB-TR salmon	14.42	6810479325	No Ct	NP	18.35	784032	11.79	22.48	22.1	24.14	61.8199	16.7955	210.839	5.00748	3.25737	11.8451	1	0	1	0	0.5	0	0	0		0.8	0.4	0.2	0	0.3	ND	ND	ND
400	8	NB-PRV	NB-TR salmon	13.74	10694090290	34.92	45071	17.63	1534638	12.21	23.92	22.69	26.1	30.4844	14.9285	72.5046	2.46927	2.89529	4.07336	0	0	1	0	0	0	0	0		ND	ND	ND	ND	ND	ND	ND	ND
401	8	NB-PRV	EU salmon	16.43	1820211799	36.92	13997	19.37	464087	12.6	21.28	23.74	23.72	249	9.44794	494.559	11.3628	1.27037	54.6144	1	1	1	NA	1	0	0	0	Missing Atrium	ND	ND	ND	ND	ND	ND	ND	ND
402	8	NB-PRV	EU salmon	16.61	1608591281	38.13	6900	19.68	282873	11.66	20.02	22.38	22.66	310.834	12.6407	537.455	14.1845	1.69966	59.3514	2	2	1	1	1.5	0	0	0		2.5	2	1	0.2	1.5	ND	ND	ND	HSMI
403	8	NB-PRV	EU salmon	15.28	3866318681	35.67	29000	18.55	467503	11.71	19.27	22.63	22.57	541.193	11.0043	592.224	24.6966	1.47964	65.3996	2	2	2	1	2	0	0	0		1	1	0.6	NA	1	ND	ND	ND
404	8	NB-PRV	EU salmon	17.23	1075063717	38.29	6280	18.77	473324	13.06	21.31	23.22	24.67	335.461	18.6357	352.139	15.3083	2.50576	38.8868	1	1	1	0	1	0	0	0		0.3	0.7	0.8	0	0.5	ND	ND	ND	few atrium tissue to evaluate
405	8	NB-PRV	EU salmon	15.98	2436518792	39.18	3713	19.44	279799	12.14	20.14	22.95	23.82	398.932	11.8762	335.461	18.2047	1.59687	37.0451	1	1	1	NA	1	0	0	0	Missing Atrium	0.8	1	1	NA	1	ND	ND	ND
406	8	NB-PRV	EU salmon	16.94	1297814013	34.83	47471	20.2	190032	12.39	20.01	22.44	23.91	519.147	20.1122	374.806	23.6906	2.70428	41.39	1	1	1	NA	1	1	0	0.5	Missing Atrium	0.5	0.8	0.8	NA	0.8	ND	ND	ND
407	8	NB-PRV	EU salmon	14.53	6343868984	No Ct	NP	18.81	453320	11.83	19.24	22.08	23.18	600.491	17.5087	421.679	27.4026	2.35421	46.5662	1	1	1	NA	1	0	0	0	Missing Atrium	ND	ND	ND	ND	ND	ND	ND	ND
408	8	NB-PRV	EU salmon	15.39	4800399829	37.39	10593	18.77	551304	12.28	19.58	22.72	24.3	648.067	15.3482	265.028	29.5737	2.06372	29.2671	1	1	1	NA	1	1	0	0.5	Missing Atrium	ND	ND	ND	ND	ND	ND	ND	ND
409	8	NOR-PRV	BC salmon	20.81	101690826	No Ct	NP	20.42	239726	12.41	22.78	22.7	25.27	77.1717	17.0299	148.056	9.11112	1.67105	16.4448	0	0	1	1	0.5	0	0	0		ND	ND	ND	ND	ND	ND	ND	ND
410	8	NOR-PRV	BC salmon	25.07	6141191	No Ct	NP	24.2	16065	12.33	24.31	23.47	26.84	25.2813	9.44794	47.1766	2.98479	0.927075	5.23996	0	0	1	NA	0	0	0	0	Missing Atrium	ND	ND	ND	ND	ND	ND	ND	ND
411	8	NOR-PRV	BC salmon	21.65	58670293	No Ct	NP	23.39	21757	12.04	23.58	22.64	26.74	34.2968	13.737	41.3553	4.04918	1.34794	4.59338	1	0	0	0	0	0	0	0		0.5	0	0	0	0	ND	ND	ND
412	8	NOR-PRV	BC salmon	19.17	299159522	36.09	22729	21.83	90089	11.61	19.15	23.02	23.16	548.748	7.83536	367.093	64.7868	0.768842	40.7734	1	0	1	1	1	1	0	0.5		1	0.5	0.7	0.2	0.6	ND	ND	ND
413	8	NOR-PRV	BC salmon	23.23	20678469	No Ct	NP	20.24	167865	11.81	20.91	22.53	24.31	186.108	12.6407	190.019	21.9725	1.24036	21.1056	1	1	1	1	1	0	0	0		0.5	0.2	0.8	0	0.35	ND	ND	ND
414	8	NOR-PRV	BC salmon	20.53	122096853	No Ct	NP	19.7	253553	12.34	23.92	22.9	26.29	33.3589	14.1232	69.551	3.93845	1.38584	7.72511	0	0	0	NA	0	0	0	0	Missing Atrium	0	0	0	NA	0	ND	ND	ND
415	8	NOR-PRV	BC salmon	23.03	23501992	No Ct	NP	25.39	7932	12.22	21.93	22.3	25.59	121.938	19.6983	103.968	14.3963	1.93289	11.5479	1	0	1	NA	1	0	0	0	Missing Atrium	0.5	0	0.8	NA	0.5	ND	ND	ND
416	8	NOR-PRV	BC salmon	22.92	25282352	No Ct	NP	27.17	1882	12.85	26.82	24.32	28.22	6.36429	7.51618	25.9921	0.751387	0.737522	2.88697	0	0	0	0	0	0	0	0		ND	ND	ND	ND	ND	ND	ND	ND
417	8	NOR-PRV	NB-TR salmon	11.36	51128971821	25.75	9689581	16.18	2716689	12.44	26.36	22.29	25.16	6.58873	23.1029	163.144	0.533694	4.48065	9.16553	0	0	0	NA	0	0	0	0	Missing Atrium	ND	ND	ND	ND	ND	ND	ND	ND
418	8	NOR-PRV	NB-TR salmon	18.28	538652524	No Ct	NP	17.68	1209097	11.43	20.63	22.11	22.37	173.645	12.996	560.278	14.0655	2.5205	31.4768	0	0	1	1	0.5	0	0	0		ND	ND	ND	ND	ND	ND	ND	ND
419	8	NOR-PRV	NB-TR salmon	26.24	2849529	No Ct	NP	24.39	19256	12.32	23.31	23.48	25.74	50.2134	9.31787	100.427	4.06734	1.80714	5.64204	0	0	1	0	0	0	0	0		0	0	0.5	0	0	ND	ND	ND
420	8	NOR-PRV	NB-TR salmon	16.91	1323473876	No Ct	NP	19.34	453957	11.95	21.07	22.61	23.19	183.546	13.1775	455.087	14.8674	2.55568	25.5671	1	1	1	NA	1	0	0	0	Missing Atrium	0.6	1	0.8	NA	0.8	ND	ND	ND
421	8	NOR-PRV	NB-TR salmon	18.9	357485036	No Ct	NP	21.34	123395	12.26	20.57	22.94	23.82	321.795	12.996	364.557	26.0658	2.5205	20.481	0	0	1	NA	0	1	0	0.5	Missing Atrium	0	0	0.6	NA	0	ND	ND	ND
422	8	NOR-PRV	NB-TR salmon	21.08	85262113	38.25	6416	20.81	208970	11.74	23.65	23.08	24.87	26.5382	8.22491	122.786	2.14962	1.59517	6.89819	0	0	1	1	0.5	0	0	0		0	0	0.2	0.8	0.1	ND	ND	ND
423	8	NOR-PRV	NB-TR salmon	15.01	4629613592	37.83	8184	17.27	2240744	10.48	17.52	20.74	20.84	776.047	17.3878	837.532	62.8606	3.37224	47.0531	1	2	2	0	1.5	0	0	0		1	2.3	2.3	0	1.65	ND	ND	ND	Panmyocarditis. Inflammation and necrosis in spongiosum
424	8	NOR-PRV	NB-TR salmon	19.38	260599767	No Ct	NP	20.97	207339	12.78	23.54	23.07	26.3	58.892	17.0299	93.7015	4.77031	3.30284	5.26421	0	0	1	1	0.5	0	0	0		ND	ND	ND	ND	ND	ND	ND	ND
425	8	NOR-PRV	EU salmon	20.04	168501999	No Ct	NP	23.32	29474	11.97	20.69	23.86	24.55	242.191	5.61778	179.769	11.052	0.755365	19.852	1	0	1	NA	1	0	0	0	Missing Atrium	ND	ND	ND	ND	ND	ND	ND	ND
426	8	NOR-PRV	EU salmon	20.9	95583067	No Ct	NP	21.8	126269	11.13	19.59	22.94	23.37	290.018	5.93809	227.544	13.2346	0.798434	25.1278	1	1	1	1	1	0	0	0		ND	ND	ND	ND	ND	ND	ND	ND
427	8	NOR-PRV	EU salmon	20.5	124838369	No Ct	NP	21.61	149204	11.68	21	22.78	23.62	159.786	9.71356	280.139	7.29163	1.30608	30.9359	1	1	1	1	1	1	0	0.5		1	1.1	1	0	1	ND	ND	ND	few atrium tissue to evaluate
428	8	NOR-PRV	EU salmon	19.95	179138556	No Ct	NP	20.98	148039	10.63	18.73	22.08	22.11	372.217	7.6211	385.343	16.9856	1.02473	42.5536	2	2	2	NA	2	0	0	0	Missing Atrium	2.5	2	1	NA	2	ND	ND	ND	HSMI. Comment- observed focal inflammation (mononuclear lymphocyte type cells) in White muscle, close to septa
429	8	NOR-PRV	EU salmon	20.31	141711977	No Ct	NP	22.21	81631	11.29	18.64	21.66	22.34	625.992	16.1113	519.147	28.5663	2.16632	57.3297	1	2	2	1	1.5	1	0	0.5		1.9	1.2	1	0.2	1.1	ND	ND	ND
430	8	NOR-PRV	EU salmon	15.56	3220521539	No Ct	NP	20.66	232869	10.9	18.49	21.26	21.86	530.056	16.2234	552.565	24.1884	2.18139	61.02	2	2	2	1	2	1	0	0.5		1.5	2	2	0.5	1.75	ND	ND	ND	panmyocarditis
431	8	NOR-PRV	EU salmon	19.23	287942982	37.07	12814	21.83	110431	12.24	19.77	22.33	24.5	552.565	19.5622	224.411	25.2155	2.63033	24.7818	2	2	2	2	2	1	0	0.5		0.9	1.2	0.8	1	0.95	ND	ND	ND
432	8	NOR-PRV	EU salmon	20.35	137653894	34.69	51600	19.33	593530	11.27	19.39	21.61	22.36	367.093	16.4498	504.951	16.7518	2.21184	55.762	2	2	2	2	2	0	0	0		ND	ND	ND	ND	ND	ND	ND	ND
433	10	VC	BC salmon	No Ct	NP	ND	ND	No Ct	NP	13.76	28.01	24.22	28.67	5.24157	15.1369	35.7532	0.500667	0.942327	1.21156	0	0	0	0	0	0	0	0		ND	ND	ND	ND	ND	ND	ND	ND
434	10	VC	BC salmon	No Ct	NP	ND	ND	No Ct	NP	13.13	26.99	23.32	27.48	6.86852	18.2522	52.7098	0.65607	1.13627	1.78617	0	0	0	NA	0	0	0	0	Missing Atrium	ND	ND	ND	ND	ND	ND	ND	ND
435	10	VC	BC salmon	No Ct	NP	ND	ND	No Ct	NP	13.17	26.22	23.96	29.49	12.042	12.042	13.4543	1.15023	0.749655	0.455925	0	0	0	0	0	0	0	0		ND	ND	ND	ND	ND	ND	ND	ND
436	10	VC	BC salmon	No Ct	NP	ND	ND	No Ct	NP	13.63	25.86	24.37	29.1	21.259	12.4666	24.2515	2.03062	0.776092	0.821806	0	0	0	0	0	0	0	0		ND	ND	ND	ND	ND	ND	ND	ND
437	10	VC	BC salmon	No Ct	NP	ND	ND	No Ct	NP	13.27	26.66	23.34	28	9.51366	19.8353	40.5042	0.908729	1.23482	1.37256	0	0	0	0	0	0	0	0		ND	ND	ND	ND	ND	ND	ND	ND
438	10	VC	BC salmon	No Ct	NP	ND	ND	No Ct	NP	13.79	27.18	23.66	30.08	9.51366	22.7848	13.737	0.908729	1.41843	0.465505	0	0	0	0	0	0	0	0		ND	ND	ND	ND	ND	ND	ND	ND
439	10	VC	BC salmon	No Ct	NP	ND	ND	No Ct	NP	13.46	26.42	23.9	28.14	12.8171	15.3482	41.9326	1.22427	0.955481	1.42096	0	0	0	0	0	0	0	0		ND	ND	ND	ND	ND	ND	ND	ND
440	10	VC	BC salmon	No Ct	NP	ND	ND	No Ct	NP	13.27	27.21	23.99	29.56	6.49802	12.6407	13.737	0.62068	0.786926	0.465505	1	0	1	0	0.5	0	0	0		0.4	0	0	0	0	0	0	0
441	10	VC	NB-TR salmon	No Ct	NP	ND	ND	No Ct	NP	12.67	27.32	24.45	29.52	3.97237	6.06287	9.31787	1.23819	1.11169	1.21515	0	0	0	NA	0	0	0	0	Missing Atrium	ND	ND	ND	ND	ND	ND	ND	ND
442	10	VC	NB-TR salmon	No Ct	NP	ND	ND	No Ct	NP	11.65	26.68	24.78	29.04	3.05252	2.37841	6.40856	0.951475	0.436109	0.835745	0	0	0	0	0	0	0	0		ND	ND	ND	ND	ND	ND	ND	ND
443	10	VC	NB-TR salmon	No Ct	NP	ND	ND	No Ct	NP	12.41	26.97	25.08	28.87	4.22807	3.27161	12.2101	1.3179	0.599886	1.59232	0	0	0	NA	0	0	0	0	Missing Atrium	ND	ND	ND	ND	ND	ND	ND	ND
444	10	VC	NB-TR salmon	No Ct	NP	ND	ND	No Ct	NP	11.89	27.54	24.46	29.61	1.98618	3.50642	5.09824	0.619097	0.642942	0.664865	0	0	0	0	0	0	0	0		ND	ND	ND	ND	ND	ND	ND	ND
445	10	VC	NB-TR salmon	No Ct	NP	ND	ND	No Ct	NP	12.37	28.22	24.28	28.51	1.72907	5.54044	15.2422	0.538955	1.0159	1.98775	0	0	0	NA	0	0	0	0	Missing Atrium	ND	ND	ND	ND	ND	ND	ND	ND
446	10	VC	NB-TR salmon	No Ct	NP	ND	ND	No Ct	NP	12.73	26.96	24.04	29.75	5.31474	8.39773	8.28212	1.65661	1.53982	1.08008	0	0	0	0	0	0	0	0		ND	ND	ND	ND	ND	ND	ND	ND
447	10	VC	NB-TR salmon	No Ct	NP	ND	ND	No Ct	NP	13.37	29.16	24.87	33.33	1.8025	7.3615	1.07923	0.561843	1.34981	0.140743	0	0	0	0	0	0	0	0		ND	ND	ND	ND	ND	ND	ND	ND
448	10	VC	NB-TR salmon	No Ct	NP	ND	ND	No Ct	NP	13.07	27.87	24.62	31.25	3.5801	7.11074	3.70635	1.11592	1.30383	0.483348	0	0	0	NA	0	0	0	0	Missing Atrium	ND	ND	ND	ND	ND	ND	ND	ND
449	10	VC	EU salmon	No Ct	NP	ND	ND	No Ct	NP	13.41	26.54	24.61	29.83	11.3924	9.06307	12.5533	0.93331	1.54281	0.874649	0	0	0	0	0	0	0	0		ND	ND	ND	ND	ND	ND	ND	ND
450	10	VC	EU salmon	No Ct	NP	ND	ND	No Ct	NP	12.61	26.89	24.27	30.07	5.1337	6.58873	6.10504	0.420573	1.1216	0.425366	0	0	0	0	0	0	0	0		ND	ND	ND	ND	ND	ND	ND	ND
451	10	VC	EU salmon	No Ct	NP	ND	ND	No Ct	NP	12.68	28.59	24.28	30.42	1.65864	6.86852	5.02805	0.135882	1.16923	0.350327	0	0	0	0	0	0	0	0		ND	ND	ND	ND	ND	ND	ND	ND
452	10	VC	EU salmon	No Ct	NP	ND	ND	No Ct	NP	12.67	26.85	24.62	27.79	5.50217	5.38893	30.91	0.450759	0.91736	2.15364	0	0	0	0	0	0	0	0		ND	ND	ND	ND	ND	ND	ND	ND
453	10	VC	EU salmon	No Ct	NP	ND	ND	No Ct	NP	12.27	26.34	24.2	29.48	5.93809	5.46416	7.26015	0.486472	0.930166	0.505848	0	0	0	0	0	0	0	0		ND	ND	ND	ND	ND	ND	ND	ND
454	10	VC	EU salmon	No Ct	NP	ND	ND	No Ct	NP	12.47	27.29	24.64	29.26	3.53081	4.62675	9.71356	0.289258	0.787614	0.676788	0	0	0	0	0	0	0	0		ND	ND	ND	ND	ND	ND	ND	ND
455	10	VC	EU salmon	No Ct	NP	ND	ND	No Ct	NP	12.35	27.57	24.28	29.22	2.67586	5.46416	9.18959	0.219216	0.930166	0.64028	1	0	0	0	0	0	0	0		ND	ND	ND	ND	ND	ND	ND	ND
456	10	VC	EU salmon	No Ct	NP	ND	ND	No Ct	NP	13.14	23.83	25.7	28.12	61.8199	3.53081	34.0598	5.06453	0.601051	2.3731	0	0	0	0	0	0	0	0		ND	ND	ND	ND	ND	ND	ND	ND
457	10	BC-PRV	BC salmon	10.18	110838136521	27.69	3115123	15.87	4721221	12.8	24.41	24.15	26.73	32.6724	8.1681	70.5219	3.12081	0.508493	2.38977	1	0	1	1	1	0 *	0	0	* Subcutaneous steatitis with melanin depostion	ND	ND	ND	ND	ND	ND	ND	ND
458	10	BC-PRV	BC salmon	10.04	121835568465	25.44	11611005	15.06	6658877	11.87	26.5	22.61	25.83	4.02782	12.4666	69.0706	0.384731	0.776092	2.34059	0	0	0	NA	0	0	0	0	Missing Atrium	ND	ND	ND	ND	ND	ND	ND	ND
459	10	BC-PRV	BC salmon	11.82	37876990372	28.41	2034673	17.59	2319289	12.32	27.63	23.1	27.91	2.51403	12.1257	22.3159	0.240136	0.75487	0.756216	0	0	0	0	0	0	0	0		ND	ND	ND	ND	ND	ND	ND	ND
460	10	BC-PRV	BC salmon	10.83	72312242457	28.64	1778579	16.64	2954104	11.72	25.53	23.62	27.28	7.11074	5.57897	22.7848	0.679207	0.347311	0.772105	0	0	0	0	0	0	0	0		ND	ND	ND	ND	ND	ND	ND	ND
461	10	BC-PRV	BC salmon	13.55	12116534301	33.21	122769	18.38	1116070	11	19.65	22.67	23.33	254.232	6.54322	213.783	24.2838	0.407338	7.24442	1	2	2	1	1.5	0	0	0		0.1	1	1.5	0	0.55	0	0	0
462	10	BC-PRV	BC salmon	15.41	3563045756	30.79	507358	18.58	1156373	11.94	24.82	24.56	26.87	13.5479	3.38698	35.261	1.29408	0.210852	1.19488	1	1	1	NA	1	0	0	0	Missing Atrium	ND	ND	ND	ND	ND	ND	ND	ND
463	10	BC-PRV	BC salmon	16.22	2092667100	31.24	389034	18.53	661591	11.5	20.6	23.3	23.47	186.108	5.9794	274.374	17.7768	0.372239	9.29767	2	2	2	1	2	0	0	0		2	2	1.5	0	1.75	0	0	0	HSMI
464	10	BC-PRV	BC salmon	11.64	42639917018	25.88	8950816	16.71	3759490	12.75	24.29	24.11	27.4	34.2968	8.11168	42.8137	3.27597	0.50498	1.45082	2	1	1	NA	1	0	0	0	Missing Atrium	ND	ND	ND	ND	ND	ND	ND	ND
465	10	BC-PRV	NB-TR salmon	10.9	69317142115	29.46	1101193	16.6	3082081	13.86	26.58	24.71	28.44	15.1369	11.5514	44.9422	4.7182	2.11809	5.86095	1	1	1	1	1	0	0	0		ND	ND	ND	ND	ND	ND	ND	ND
466	10	BC-PRV	NB-TR salmon	12.94	18060446755	31.13	414358	17.9	1680500	12.87	21.7	24.67	25.36	224.411	5.9794	191.341	69.9493	1.09639	24.9529	1	1	2	NA	1	0	0	0	Missing Atrium	ND	ND	ND	ND	ND	ND	ND	ND
467	10	BC-PRV	NB-TR salmon	11.39	66891029789	29.37	1161411	18.6	1221236	12.96	27.69	25.05	28.88	3.75809	4.89056	17.7531	1.1714	0.896739	2.3152	0	0	0	0	0	0	0	0		ND	ND	ND	ND	ND	ND	ND	ND
468	10	BC-PRV	NB-TR salmon	10.66	81154724996	29.68	968483	15.98	4015509	13.34	27.38	25.31	28.84	6.06287	5.31474	23.7524	1.88981	0.974518	3.09756	1	1	1	NA	1	0	0	0	Missing Atrium	ND	ND	ND	ND	ND	ND	ND	ND
469	10	BC-PRV	NB-TR salmon	11.53	45730770346	29.87	866778	16.4	3870310	12.07	26.09	24.42	27.53	6.1475	4.08405	24.4201	1.91619	0.748856	3.18465	1	0	1	NA	1	0	0	0	Missing Atrium	ND	ND	ND	ND	ND	ND	ND	ND
470	10	BC-PRV	NB-TR salmon	15.87	2632157951	33.3	116182	19.48	491958	11.96	26	24.11	27.82	6.06287	4.69134	18.507	1.88981	0.86021	2.41351	0	0	1	0	0	0	0	0		ND	ND	ND	ND	ND	ND	ND	ND
471	10	BC-PRV	NB-TR salmon	10.86	71092622362	29.26	1237589	17.25	2982831	12.94	26.41	25.42	29.04	9.00047	3.73213	15.6707	2.80546	0.684328	2.04363	0	0	0	0	0	0	0	0		ND	ND	ND	ND	ND	ND	ND	ND
472	10	BC-PRV	NB-TR salmon	12.37	26280387593	27.41	3664620	17.46	1848965	12.9	28.66	24.45	27.93	1.84038	7.11074	32.8996	0.573648	1.30383	4.29047	0	0	1	1	0.5	0	0	0		ND	ND	ND	ND	ND	ND	ND	ND
473	10	BC-PRV	EU salmon	15.59	3161751017	33.31	115467	18.8	627748	12.46	21.42	24.02	24.8	205.074	7.06162	212.306	16.8005	1.2021	14.7923	1	1	1	1	1	0	0	0		ND	ND	ND	ND	ND	ND	ND	ND
474	10	BC-PRV	EU salmon	13.73	10769166255	32.64	171768	18.46	1344548	12.65	21.34	23.89	24.41	247.28	8.81524	317.365	20.2581	1.50062	22.1123	1	2	2	NA	2	0	0	0	Missing Atrium	ND	ND	ND	ND	ND	ND	ND	ND
475	10	BC-PRV	EU salmon	16.25	2042526705	31.52	330161	20.22	375555	12.1	20.97	24.02	24.43	218.275	5.50217	213.783	17.8819	0.936636	14.8952	1	2	2	NA	2	1	0	0.5	Missing Atrium	ND	ND	ND	ND	ND	ND	ND	ND
476	10	BC-PRV	EU salmon	13.76	10562585249	30.25	693395	17.61	1563530	11.72	21.14	22.78	23.19	149.086	9.98664	388.023	12.2137	1.70003	27.0354	2	2	2	NA	2	0	0	0	Missing Atrium	2	2	1.2	NA	2	0	0	0	HSMI
477	10	BC-PRV	EU salmon	14.55	6264953904	32.5	185834	18.56	1098095	12.35	21.48	23.26	24.58	182.278	11.0809	229.126	14.933	1.8863	15.9643	2	2	2	NA	2	1	0	0.5	Missing Atrium	1.8	1.8	1.5	0	1.65	0	0	0	mod HSMI
478	10	BC-PRV	EU salmon	15.89	2598496454	33.07	132847	19.34	723972	11.66	20.29	23.55	23.82	257.781	5.61778	240.518	21.1184	0.956317	16.758	1	1	2	0	1	0	0	0		ND	ND	ND	ND	ND	ND	ND	ND
479	10	BC-PRV	EU salmon	10.91	68583089637	32.04	244132	16.35	5590008	12.89	24.23	23.98	28.49	39.3966	9.78112	22.1618	3.22752	1.66504	1.54411	0	0	1	0	0	0	0	0		ND	ND	ND	ND	ND	ND	ND	ND
480	10	BC-PRV	EU salmon	13.77	10431243487	29.11	1354736	18.08	1558455	12.81	21.76	23.88	25.6	206.5	9.91766	155.417	16.9173	1.68829	10.8286	1	1	1	1	1	0	0	0		ND	ND	ND	ND	ND	ND	ND	ND
481	10	NB-PRV	BC salmon	17.55	869222943	33.48	104832	21.44	104946	10.51	20.57	22	23.91	95.6704	7.4127	101.829	9.13828	0.461467	3.45065	1	1	1	1	1	1	0	0.5		ND	ND	ND	ND	ND	ND	ND	ND
482	10	NB-PRV	BC salmon	14.54	6292062932	33.67	93544	18.47	839110	11.09	20.87	22.8	25.74	116.162	6.36429	42.8137	11.0957	0.3962	1.45082	1	1	2	1	1	0	0	0		ND	ND	ND	ND	ND	ND	ND	ND
483	10	NB-PRV	BC salmon	13.84	9980829330	32.5	186252	19.85	333971	10.84	20.33	22.27	24.35	142.025	7.72749	94.3532	13.566	0.481064	3.19733	1	0	1	NA	1	0	0	0	Missing Atrium	ND	ND	ND	ND	ND	ND	ND	ND
484	10	NB-PRV	BC salmon	14.37	7064448261	30.62	558118	19.59	375941	10.26	19.54	21.59	24.19	164.279	8.28212	70.5219	15.6916	0.515591	2.38977	1	1	2	1	1	1	0	0.5		ND	ND	ND	ND	ND	ND	ND	ND
485	10	NB-PRV	BC salmon	16.36	1897683333	35.69	28811	19.92	271459	10.58	21.01	22.93	25.72	74.028	4.08405	30.4844	7.07104	0.254246	1.03302	1	1	1	1	1	0	0	0		ND	ND	ND	ND	ND	ND	ND	ND
486	10	NB-PRV	BC salmon	15.97	2459135136	33.77	88650	19.85	295581	10.36	20.35	22.31	24.11	100.427	5.38893	79.8932	9.5926	0.33548	2.70733	1	1	1	NA	1	0	0	0	Missing Atrium	ND	ND	ND	ND	ND	ND	ND	ND
487	10	NB-PRV	BC salmon	13.13	15917066989	35.27	36745	19.28	494790	9.71	18.72	21.53	21.98	198.088	5.89708	222.861	18.9211	0.367114	7.55206	1	2	2	NA	2	0	0	0	Missing Atrium	ND	ND	ND	ND	ND	ND	ND	ND
488	10	NB-PRV	BC salmon	16.7	1522890717	33.24	120432	21.49	140350	10.48	20.46	22.68	24.48	101.125	4.53154	67.1819	9.65933	0.282104	2.27658	1	1	1	NA	1	0	0	0	Missing Atrium	ND	ND	ND	ND	ND	ND	ND	ND
489	10	NB-PRV	NB-TR salmon	13.02	17127636810	32.33	205915	19.3	595291	12.12	21.08	23.54	26.2	205.074	7.78124	63.5579	63.9219	1.42678	8.28863	0	0	1	1	0.5	1	0	0.5		ND	ND	ND	ND	ND	ND	ND	ND
490	10	NB-PRV	NB-TR salmon	12.97	17758313495	32.7	165144	19.43	431328	11.11	20.35	22.53	24.41	168.897	7.78124	109.137	52.6455	1.42678	14.2327	1	0	1	1	1	0	0	0		ND	ND	ND	ND	ND	ND	ND	ND
491	10	NB-PRV	NB-TR salmon	16.94	1299692486	35.03	42337	20.86	176161	10.15	19.76	20.9	24.01	130.69	12.3805	74.028	40.7362	2.27011	9.65405	1	1	1	NA	1	0	0	0	Missing Atrium	ND	ND	ND	ND	ND	ND	ND	ND
492	10	NB-PRV	NB-TR salmon	13.69	11011131977	33.08	132580	19.51	387732	10.98	21.37	22.53	24.36	76.1093	7.11074	103.25	23.7234	1.30383	13.4649	0	0	1	0	0	0	0	0		ND	ND	ND	ND	ND	ND	ND	ND
493	10	NB-PRV	NB-TR salmon	14.93	4876491707	34.75	49792	19.73	438312	11.37	21.65	22.62	26.61	82.1393	8.75435	28.443	25.6029	1.60521	3.70927	0	0	1	0	0	1	0	0.5		ND	ND	ND	ND	ND	ND	ND	ND
494	10	NB-PRV	NB-TR salmon	19.37	262776111	37.58	9499	24.86	15814	10.75	23.91	23.86	28.21	11.1579	2.41162	6.10504	3.47795	0.442197	0.796162	0	0	0	0	0	0	0	0		ND	ND	ND	ND	ND	ND	ND	ND
495	10	NB-PRV	NB-TR salmon	15	7744002822	31.93	259581	19.48	635723	10.38	20	21.28	24.66	129.787	11.1579	55.3304	40.4548	2.04594	7.21567	1	1	1	0	1	0	0	0		ND	ND	ND	ND	ND	ND	ND	ND
496	10	NB-PRV	NB-TR salmon	14.49	6514688482	31.37	361191	20.25	249289	11.98	23.54	23.77	26.73	33.8246	6.02099	39.9466	10.5432	1.10402	5.20946	0	0	1	1	0.5	1	0	0.5		ND	ND	ND	ND	ND	ND	ND	ND
497	10	NB-PRV	EU salmon	16.46	1781701374	33.26	119191	20.31	200588	10.97	20.46	23.08	24.73	142.025	4.82323	79.3413	11.6352	0.82106	5.52807	1	1	1	0	1	0	0	0		ND	ND	ND	ND	ND	ND	ND	ND
498	10	NB-PRV	EU salmon	17.39	967678080	32.85	151832	20.33	221728	10.96	20.45	22.25	24.74	142.025	8.51496	78.249	11.6352	1.4495	5.45196	1	1	1	1	1	0	0	0		ND	ND	ND	ND	ND	ND	ND	ND
499	10	NB-PRV	EU salmon	13.48	12626543607	31.74	290966	18.28	809774	11.34	21.09	22.71	26.46	118.603	8.05564	30.91	9.71644	1.37132	2.15364	1	1	1	1	1	1	0	0.5		ND	ND	ND	ND	ND	ND	ND	ND
500	10	NB-PRV	EU salmon	17.66	807111678	35.22	37873	19.83	294042	11.14	20.41	21.99	24.96	165.421	11.5514	76.1093	13.5519	1.9664	5.30288	1	1	1	NA	1	0	0	0	Missing Atrium	ND	ND	ND	ND	ND	ND	ND	ND
501	10	NB-PRV	EU salmon	17.6	839082723	33.79	87285	19.69	288551	10.59	21.05	22.76	25.68	72.5046	4.62675	31.5594	5.93986	0.787614	2.19889	1	1	1	NA	1	0	0	0	Missing Atrium	ND	ND	ND	ND	ND	ND	ND	ND
502	10	NB-PRV	EU salmon	15.53	3278428729	34.5	57708	18.41	671432	10.75	21.34	22.69	25.77	66.257	5.42642	33.1285	5.42803	0.923741	2.30821	1	1	1	0	1	0	0	0		ND	ND	ND	ND	ND	ND	ND	ND
503	10	NB-PRV	EU salmon	16.72	1496818419	33.13	128496	19.81	271491	10.65	20.27	22.53	25.11	129.787	5.65685	48.8403	10.6326	0.962968	3.40293	1	2	2	1	1.5	0	0	0		ND	ND	ND	ND	ND	ND	ND	ND
504	10	NB-PRV	EU salmon	16.28	2007023815	32.3	209423	20.82	230735	10.35	19.39	22.8	23.73	194.012	3.81055	103.25	15.8942	0.648672	7.19391	1	1	1	NA	1	1	0	0.5	Missing Atrium	ND	ND	ND	ND	ND	ND	ND	ND
505	10	NOR-PRV	BC salmon	17.51	893046515	36.03	23509	23.2	34625	11.24	20.51	22.05	24.95	165.421	11.8762	82.1393	15.8008	0.739335	2.78344	1	0	1	0	0.5	1	0	0.5		ND	ND	ND	ND	ND	ND	ND	ND
506	10	NOR-PRV	BC salmon	15.42	3529160114	33.15	126859	18.23	1439387	10.62	21.54	21.58	23.96	52.7098	10.7034	106.153	5.03476	0.666326	3.59719	2	1	1	NA	1	1	0	0.5	Missing Atrium	ND	ND	ND	ND	ND	ND	ND	ND
507	10	NOR-PRV	BC salmon	20.21	151294906	No Ct	NP	24.8	10625	10.69	20.45	22.39	25.8	117.784	6.40856	31.125	11.2505	0.398955	1.05473	1	1	1	1	1	0	0	0		2.4	0.8	0.1	NA	0.8	0.5	0	0.25	HSMI. Mild multifocal myositis in red muscle. Melanin in bulbus
508	10	NOR-PRV	BC salmon	21.6	60562339	No Ct	NP	23.19	31102	9.93	20.49	21.24	23.73	67.6492	8.39773	77.1717	6.46174	0.522789	2.61511	0	1	1	NA	1	0	0	0	Missing Atrium	ND	ND	ND	ND	ND	ND	ND	ND
509	10	NOR-PRV	BC salmon	23.99	12507957	No Ct	NP	24.97	11972	11.2	24.43	23.12	27.31	10.6295	5.50217	15.5625	1.01531	0.342529	0.527364	0	0	0	0	0	0	0	0		ND	ND	ND	ND	ND	ND	ND	ND
510	10	NOR-PRV	BC salmon	20	173305571	37.68	8939	23.53	45096	11.25	24.2	22.83	26.33	12.9063	6.9644	31.779	1.23279	0.433559	1.07689	0	0	0	NA	0	0	0	0	Missing Atrium	ND	ND	ND	ND	ND	ND	ND	ND
511	10	NOR-PRV	BC salmon	21.89	49969957	37.96	7617	24.5	14570	10.84	21.09	22.52	25.01	83.8652	6.49802	59.7141	8.01067	0.404525	2.02352	0	0	1	1	0.5	0	0	0		ND	ND	ND	ND	ND	ND	ND	ND
512	10	NOR-PRV	BC salmon	21.49	64966858	34.75	49871	19.57	382443	11	22.55	22.71	25.31	34.0598	6.36429	54.1917	3.25334	0.3962	1.83639	0	0	0	0	0	0	0	0		ND	ND	ND	ND	ND	ND	ND	ND
513	10	NOR-PRV	NB-TR salmon	19.14	304766585	No Ct	NP	22.1	67221	11.86	22.75	23.59	26.26	53.8174	6.27667	50.9143	16.775	1.1509	6.63977	0	0	1	0	0	0	0	0		ND	ND	ND	ND	ND	ND	ND	ND
514	10	NOR-PRV	NB-TR salmon	11.57	44541681335	31.77	286027	18.11	1542480	12.04	25.43	22	25.97	9.51366	21.4068	70.5219	2.96542	3.92518	9.19682	0	0	0	0	0	0	0	0		ND	ND	ND	ND	ND	ND	ND	ND
515	10	NOR-PRV	NB-TR salmon	18.02	637159486	No Ct	NP	22.7	63346	11.37	20.62	22.64	24.84	167.73	8.63383	97.0059	52.2818	1.58311	12.6506	1	1	2	NA	1	1	0	0.5	Missing Atrium	0.6	1	1	NA	1	0.5	0.1	0.3	Hypertrofic or swollen endocardium and hypertrofic CM nuclei in interface, Focal area of suspected missing compactum (malformation?)OBS! vessels in spongiosum?. EGC and mononuclear (lymphocyte like) in epicardium. Some melaniin focal in compactum. Mild multifocal myositis in red muscle
516	10	NOR-PRV	NB-TR salmon	20.85	99222164	No Ct	NP	24.38	16058	11.99	23.26	23.18	27.22	41.3553	9.12611	28.6408	12.8905	1.67337	3.73507	1	0	1	0	0.5	0	0	0		ND	ND	ND	ND	ND	ND	ND	ND
517	10	NOR-PRV	NB-TR salmon	14.29	7423150516	36.07	23034	19.5	574120	10.76	19.48	21.35	23.73	242.191	13.8326	137.187	75.4913	2.53636	17.8907	1	1	2	1	1	0	0	0		ND	ND	ND	ND	ND	ND	ND	ND
518	10	NOR-PRV	NB-TR salmon	18.37	506627429	36.39	19072	23.29	49374	11.46	24.28	20.49	26.64	14.1232	40.7859	29.6508	4.40224	7.47856	3.86678	1	0	0	NA	0	0	0	0	Missing Atrium	ND	ND	ND	ND	ND	ND	ND	ND
519	10	NOR-PRV	NB-TR salmon	20.2	152391289	38.33	6134	25.15	11861	10.26	19.96	22.83	23.79	122.786	3.50642	93.0542	38.2725	0.642942	12.1353	1	1	2	0	1	0	0	0		ND	ND	ND	ND	ND	ND	ND	ND
520	10	NOR-PRV	NB-TR salmon	19.55	232264736	37.2	11843	24.02	17562	11.23	22.05	22.81	25.69	56.493	6.9644	48.8403	17.609	1.277	6.3693	0	0	1	0	0	1	0	0.5		ND	ND	ND	ND	ND	ND	ND	ND
521	10	NOR-PRV	EU salmon	20.26	146305711	37.59	9435	24.84	12005	11.38	21.41	23.61	25.6	97.6806	4.43828	57.68	8.00238	0.75553	4.01883	1	1	1	NA	1	1	0	0.5	Missing Atrium	ND	ND	ND	ND	ND	ND	ND	ND
522	10	NOR-PRV	EU salmon	18.62	430620245	35.16	39166	23.87	21645	11.32	20.54	22.53	25.24	171.255	9.00047	71.0124	14.0299	1.53215	4.94776	1	1	2	1	1	1	0	0.5		ND	ND	ND	ND	ND	ND	ND	ND
523	10	NOR-PRV	EU salmon	21.33	72379119	No Ct	NP	25.23	8808	10.97	21.27	22.49	25.1	81.0084	7.26015	61.3929	6.63653	1.2359	4.27752	1	1	1	1	1	0	0	0		ND	ND	ND	ND	ND	ND	ND	ND
524	10	NOR-PRV	EU salmon	17.05	1210484788	No Ct	NP	21.48	144681	9.79	19.16	21.86	23.42	154.343	4.95883	86.8227	12.6444	0.844144	6.04933	1	1	1	NA	1	2	0	1	Missing Atrium	1	1.5	1.5	NA	1.5	1	0	0.5	Muultifocal mild-moderate myositis in red muscle. Melanin in bulbus
525	10	NOR-PRV	EU salmon	20.32	140165781	No Ct	NP	24.75	13253	11.54	21.51	23.73	25.89	101.829	4.56305	52.7098	8.3422	0.77677	3.67253	1	1	2	1	1	1	1	1		0.9	0.7	0.7	0	0.7	0.5	0.1	0.3	Mild myositis in red muscle. Cartilage in the bulbus
526	10	NOR-PRV	EU salmon	22.38	36163615	No Ct	NP	24.98	13852	10.74	20.38	23.21	24.81	128	3.75809	64	10.4863	0.639741	4.45917	1	1	2	0	1	0	1	0.5		ND	ND	ND	ND	ND	ND	ND	ND
527	10	NOR-PRV	EU salmon	20.11	161059079	35.76	27549	23.89	20656	10.58	20.42	22.64	24.58	111.43	4.99332	67.1819	9.12882	0.850015	4.68087	1	2	1	0	1	1	0	0.5		ND	ND	ND	ND	ND	ND	ND	ND
528	10	NOR-PRV	EU salmon	19.37	262932871	37.14	12280	24.22	20162	10.66	20.72	22.9	24.69	95.6704	4.40762	65.7993	7.83769	0.750311	4.58454	1	1	2	1	1	0	0	0		ND	ND	ND	ND	ND	ND	ND	ND
529	12	VC	BC salmon	No Ct	NP	ND	ND	No Ct	NP	13.16	27.85	25.18	30.36	3.86375	5.1337	7.31065	1.38328	1.01034	1.69837	0	0	0	0	0	0	0	0		ND	ND	ND	ND	ND	ND	ND	ND
530	12	VC	BC salmon	No Ct	NP	ND	ND	No Ct	NP	12.24	27.94	24.65	31.61	1.91853	3.91768	1.6245	0.686864	0.77102	0.377397	0	0	0	0	0	0	0	0		ND	ND	ND	ND	ND	ND	ND	ND
531	12	VC	BC salmon	No Ct	NP	ND	ND	No Ct	NP	11.75	27.01	24.53	29.58	2.60268	3.03143	4.72397	0.931803	0.596602	1.09745	0	0	0	NA	0	0	0	0	Missing Atrium	ND	ND	ND	ND	ND	ND	ND	ND
532	12	VC	BC salmon	No Ct	NP	ND	ND	No Ct	NP	11.7	26.44	24.11	29.89	3.73213	3.91768	3.68075	1.33616	0.77102	0.855093	1	0	0	0	0	0	0	0		ND	ND	ND	ND	ND	ND	ND	ND
533	12	VC	BC salmon	No Ct	NP	ND	ND	No Ct	NP	12.48	26.86	23.41	30.59	4.78991	10.9283	3.89062	1.71487	2.15075	0.903849	1	0	0	0	0	0	0	0		ND	ND	ND	ND	ND	ND	ND	ND
534	12	VC	BC salmon	No Ct	NP	ND	ND	No Ct	NP	11.98	27.47	23.97	29.2	2.21914	5.24157	7.21	0.794488	1.03157	1.67499	1	0	0	0	0	0	0	0		ND	ND	ND	ND	ND	ND	ND	ND
535	12	VC	BC salmon	No Ct	NP	ND	ND	No Ct	NP	11.37	27.56	23.31	29.5	1.36604	5.42642	3.83706	0.489065	1.06795	0.891405	0	0	0	0	0	0	0	0		ND	ND	ND	ND	ND	ND	ND	ND
536	12	VC	BC salmon	No Ct	NP	ND	ND	No Ct	NP	11.83	27.58	24.6	30.79	1.85318	3.05252	2.15846	0.663467	0.600752	0.501442	0	0	0	NA	0	0	0	0	Missing Atrium	ND	ND	ND	ND	ND	ND	ND	ND
537	12	VC	NB-TR salmon	No Ct	NP	ND	ND	No Ct	NP	11.69	26.66	24.71	28.85	3.18215	2.56685	7.51618	0.588635	0.522008	0.587146	0	0	0	0	0	0	0	0		ND	ND	ND	ND	ND	ND	ND	ND
538	12	VC	NB-TR salmon	No Ct	NP	ND	ND	No Ct	NP	12.28	26.67	24.3	28.35	4.75683	5.1337	16	0.879921	1.04402	1.24988	0	0	0	NA	0	0	0	0	Missing Atrium	ND	ND	ND	ND	ND	ND	ND	ND
539	12	VC	NB-TR salmon	No Ct	NP	ND	ND	No Ct	NP	13.23	27.78	24.67	29.69	4.25748	7.67411	12.2101	0.787552	1.56065	0.953822	0	0	0	NA	0	0	0	0	Missing Atrium	ND	ND	ND	ND	ND	ND	ND	ND
540	12	VC	NB-TR salmon	No Ct	NP	ND	ND	No Ct	NP	12.42	25.2	24.32	27.46	14.5203	5.57897	32.6724	2.68598	1.13457	2.55229	0	1	1	NA	1	0	0	0	Missing Atrium	ND	ND	ND	ND	ND	ND	ND	ND
541	12	VC	NB-TR salmon	No Ct	NP	ND	ND	No Ct	NP	12.08	26.63	24.79	28.79	4.25748	3.18215	10.2674	0.787552	0.647137	0.802066	0	0	0	NA	0	0	0	0	Missing Atrium	ND	ND	ND	ND	ND	ND	ND	ND
542	12	VC	NB-TR salmon	No Ct	NP	ND	ND	No Ct	NP	11.71	25.66	24.79	28.69	6.45313	2.46229	8.51496	1.1937	0.500743	0.665169	0	0	1	NA	0	0	0	0	Missing Atrium	ND	ND	ND	ND	ND	ND	ND	ND
543	12	VC	NB-TR salmon	No Ct	NP	ND	ND	No Ct	NP	12.49	27.24	24.56	28.93	3.70635	4.95883	12.3805	0.685603	1.00845	0.967137	0	0	0	NA	0	0	0	0	Missing Atrium	ND	ND	ND	ND	ND	ND	ND	ND
544	12	VC	NB-TR salmon	No Ct	NP	ND	ND	No Ct	NP	13.34	28.9	24.76	31.9	2.11404	7.78124	2.8481	0.391056	1.58243	0.222487	0	0	0	NA	0	0	0	0	Missing Atrium	ND	ND	ND	ND	ND	ND	ND	ND
545	12	VC	EU salmon	No Ct	NP	ND	ND	No Ct	NP	12.2	25.58	23.82	30.37	9.57983	6.77396	3.73213	0.581635	1.11977	0.315201	0	0	0	NA	0	0	0	0	Missing Atrium	ND	ND	ND	ND	ND	ND	ND	ND
546	12	VC	EU salmon	No Ct	NP	ND	ND	No Ct	NP	12.31	26.35	24.07	29.92	6.06287	6.1475	5.50217	0.368104	1.01622	0.464691	0	0	0	0	0	0	0	0		ND	ND	ND	ND	ND	ND	ND	ND
547	12	VC	EU salmon	No Ct	NP	ND	ND	No Ct	NP	11.92	26.71	23.39	28.52	3.605	7.51618	11.0809	0.218876	1.24247	0.935846	1	0	1	NA	1	0	0	0	Missing Atrium	ND	ND	ND	ND	ND	ND	ND	ND
548	12	VC	EU salmon	No Ct	NP	ND	ND	No Ct	NP	12.02	26.85	24.1	29.02	3.50642	4.92458	8.39773	0.212891	0.81406	0.709239	0	0	0	NA	0	0	0	0	Missing Atrium	ND	ND	ND	ND	ND	ND	ND	ND
549	12	VC	EU salmon	No Ct	NP	ND	ND	No Ct	NP	11.7	21.71	22.7	25.86	99.0442	10.4107	60.1295	6.01342	1.72095	5.07829	0	0	0	NA	0	0	0	0	Missing Atrium	ND	ND	ND	ND	ND	ND	ND	ND
550	12	VC	EU salmon	No Ct	NP	ND	ND	No Ct	NP	11.39	25.97	24.14	29.81	4.16986	3.09513	3.13834	0.253171	0.511642	0.265051	0	0	0	NA	0	0	0	0	Missing Atrium	ND	ND	ND	ND	ND	ND	ND	ND
551	12	VC	EU salmon	No Ct	NP	ND	ND	No Ct	NP	11.76	26.85	24.28	31.07	2.92817	3.63008	1.69349	0.177782	0.600072	0.143025	0	0	0	NA	0	0	0	0	Missing Atrium	ND	ND	ND	ND	ND	ND	ND	ND
552	12	VC	EU salmon	No Ct	NP	ND	ND	No Ct	NP	12.09	27.21	23.91	32.09	2.86791	5.89708	1.04972	0.174124	0.974819	0.0886548	0	0	0	NA	0	0	0	0	Missing Atrium	ND	ND	ND	ND	ND	ND	ND	ND
553	12	BC-PRV	BC salmon	13.6	11717324997	32.66	169162	18.83	876168	11.07	20.8	22.88	25.51	120.259	5.93809	49.5221	43.0546	1.16865	11.5047	1	1	1	1	1	0	0	0		ND	ND	ND	ND	ND	ND	ND	ND
554	12	BC-PRV	BC salmon	15.33	3738721974	34.46	59022	20.52	175662	11.26	20.61	23.4	25.57	156.498	4.72397	54.1917	56.0288	0.929702	12.5895	NA	1	1	NA	1	0	0	0	Missing Atrium & Epicardium	ND	ND	ND	ND	ND	ND	ND	ND
555	12	BC-PRV	BC salmon	14.48	6560334082	29.68	968342	18.3	904313	12.44	27.75	23.59	29.56	2.51403	9.38268	7.72749	0.900062	1.84656	1.79521	1	0	1	1	1	0	0	0		0.2	0	0	0	0	ND	ND	ND	inflammation in epicardium in the atrio-ventricular area, suspected mechanical?
556	12	BC-PRV	BC salmon	12.82	19563634516	32.52	183435	17.97	1073624	11.87	25.08	23.07	28.86	10.7779	9.06307	8.45614	3.85865	1.78366	1.96449	0	0	0	NA	0	0	0	0	Missing Atrium	0	0	0	NA	0	ND	ND	ND
557	12	BC-PRV	BC salmon	13.78	10378101916	34.35	62843	18.57	622932	11.41	20.35	23.41	25.26	207.937	5.20537	74.5429	74.4447	1.02444	17.3174	1	2	2	1	1.5	0	0	0		0.5	0.6	0.1	NA	0.5	ND	ND	ND
558	12	BC-PRV	BC salmon	15.47	3413095284	34.18	69708	19	503310	11.64	21.43	23.35	25.87	115.36	6.36429	57.2816	41.3008	1.25253	13.3074	0	0	1	0	0	0	0	0		0	0	0	0	0	ND	ND	ND	few atrium to evaluate
559	12	BC-PRV	BC salmon	13.62	11587696873	31.82	276440	18.53	1249754	11.83	25.77	23.25	28.8	6.49802	7.78124	8.57419	2.3264	1.53139	1.99191	1	0	1	NA	1	0	0	0	Missing Atrium	0	0	0.1	0	0	ND	ND	ND	few atrium to evaluate
560	12	BC-PRV	BC salmon	17.1	1168071300	33.69	92862	21.15	130386	11.51	21.82	23.79	26.48	80.4489	4.28709	34.2968	28.802	0.843722	7.96765	1	1	2	NA	1	0	0	0	Missing Atrium	ND	ND	ND	ND	ND	ND	ND	ND
561	12	BC-PRV	NB-TR salmon	13.66	11219686722	32.22	219344	18.29	1177188	12.97	24.31	23.35	25.82	39.3966	16	149.086	7.28761	3.25384	11.6462	1	0	1	NA	1	0	0	0	Missing Atrium	ND	ND	ND	ND	ND	ND	ND	ND
562	12	BC-PRV	NB-TR salmon	12.44	25082145761	32.83	153545	17.49	2193507	12.72	24.8	23.27	26.57	23.5883	14.2215	74.5429	4.36338	2.89215	5.82312	0	0	1	NA	0	0	0	0	Missing Atrium	ND	ND	ND	ND	ND	ND	ND	ND
563	12	BC-PRV	NB-TR salmon	12.07	32048291567	34.94	44489	17.76	1558710	12.9	25.46	23.95	26.46	16.9123	10.0561	91.1392	3.12845	2.04506	7.11958	0	1	1	0	0.5	0	0	0		0	0.2	0.2	0	0.1	ND	ND	ND	few atrium to evaluate
564	12	BC-PRV	NB-TR salmon	11.76	39334545472	28.51	1928243	17.56	1564642	14.61	29.41	26.09	33	3.5801	7.46426	3.20428	0.662249	1.51797	0.250311	0	0	1	1	0.5	NA	0	0	Missing Red Muscle	0	0	0	0	0	ND	ND	ND	nlo
565	12	BC-PRV	NB-TR salmon	13.83	10085761975	31.76	287310	18.34	1268547	11.6	20.81	21.58	23.31	172.446	21.1121	328.557	31.8992	4.29347	25.6661	3	3	2	NA	3	0	0	0	Missing Atrium	2.7	2.5	1	NA	2.5	0.5	0	0.25	Mild myositis in red muscle. HSMI
566	12	BC-PRV	NB-TR salmon	13.25	14778406153	32.91	145947	17.66	1227436	12.6	25.45	23.42	28.8	13.8326	11.7942	14.6213	2.55876	2.39852	1.14218	0	0	1	NA	0	0	0	0	Missing Atrium	0	0	0	NA	0	ND	ND	ND
567	12	BC-PRV	NB-TR salmon	11.2	56926894375	29.3	1208597	16.77	2362971	13.37	23.2	23.42	26.71	112.206	20.1122	106.153	20.7559	4.09012	8.29242	1	0	1	NA	1	0	0	0	Missing Atrium	0	0.2	0.8	NA	0.2	ND	ND	ND	melanin i bulbus
568	12	BC-PRV	NB-TR salmon	14.35	7143422333	33.28	117736	19.51	501247	12.71	22.76	22.86	24.95	96.3358	18.7654	227.544	17.8203	3.81622	17.7752	1	1	2	NA	1	0	0	0	Missing Atrium	ND	ND	ND	ND	ND	ND	ND	ND
569	12	BC-PRV	EU salmon	14.55	6280452972	34.15	70631	19.36	354334	12.82	22.38	23.83	25.14	135.298	10.3388	215.269	8.21457	1.70906	18.1808	2	2	2	NA	2	0	0	0	Missing Atrium	ND	ND	ND	ND	ND	ND	ND	ND
570	12	BC-PRV	EU salmon	12.57	23111328748	31.42	350440	17.56	1314855	11.97	21.51	23.04	24.53	137.187	9.91766	182.278	8.32924	1.63944	15.3945	2	2	2	NA	2	0	0	0	Missing Atrium	1	1	1	NA	1	ND	ND	ND
571	12	BC-PRV	EU salmon	12.29	27709798359	31.33	369885	17.44	2500685	12.7	26.83	23.44	27.57	5.6962	12.4666	36.7583	0.345842	2.0608	3.10446	0	0	0	NA	0	0	0	0	Missing Atrium	0	0	0	NA	0	ND	ND	ND
572	12	BC-PRV	EU salmon	13.5	12469834766	33.06	134012	18.35	797606	12.56	24.67	23.99	27.11	23.1029	7.72749	45.8866	1.40268	1.2774	3.87539	2	1	0	NA	1	0	0	0	Missing Atrium	1	0	0	NA	0	ND	ND	ND
573	12	BC-PRV	EU salmon	14.79	5332673052	33.5	103711	19.59	553185	13.35	23.18	24.12	25.71	112.206	12.2101	209.383	6.8125	2.01839	17.6836	1	1	2	0	1	0	0	0		0.8	0.5	1	0	0.65	ND	ND	ND	cartilage in the bulbus
574	12	BC-PRV	EU salmon	14.54	6303235332	34.13	71812	18.53	679952	12.67	23.04	24.22	27.64	77.1717	7.11074	34.2968	4.68544	1.17544	2.89657	1	1	1	NA	1	1	0	0.5	Missing Atrium	0	0.5	0.5	NA	0.5	ND	ND	ND
575	12	BC-PRV	EU salmon	15.45	3459397802	33.34	113697	19.85	491701	12.72	22.21	23.76	26.85	142.025	10.1261	61.3929	8.62297	1.67389	5.185	1	1	1	NA	1	0	0	0	Missing Atrium	ND	ND	ND	ND	ND	ND	ND	ND
576	12	BC-PRV	EU salmon	13.27	14583908356	30.7	534777	18.53	1359119	14.39	27.6	24.85	29.59	10.7779	15.1369	29.2426	0.654373	2.50222	2.46971	0	0	0	NA	0	0	0	0	Missing Atrium	ND	ND	ND	ND	ND	ND	ND	ND
577	12	NB-PRV	BC salmon	14.58	6139419884	35.82	26660	20.36	344510	12.13	22.27	22.23	25.61	90.5097	19.4271	96.3358	32.4039	3.82336	22.3802	1	1	1	NA	1	1	0	0.5	Missing Atrium	ND	ND	ND	ND	ND	ND	ND	ND
578	12	NB-PRV	BC salmon	16.46	1775981685	37.61	9335	20.53	268323	12.05	22.8	23	27.06	59.3016	10.7779	33.3589	21.2309	2.12114	7.74977	1	1	1	NA	1	1	0	0.5	Missing Atrium	0.5	0.5	0.5	NA	0.5	ND	ND	ND
579	12	NB-PRV	BC salmon	17.22	1080432973	35.47	32772	21.92	116645	11.8	21.87	22.4	25.81	95.0095	13.737	66.7178	34.0149	2.70352	15.4995	0	1	1	0	0.5	1	0	0.5		0	0.5	0.5	0	0.25	ND	ND	ND	Some inflammation in red muscle
580	12	NB-PRV	BC salmon	14.57	6160920945	35.74	27963	20.33	307020	11.97	22.79	22.28	26.43	56.493	16.7955	48.8403	20.2254	3.30544	11.3463	1	1	1	NA	1	0	0	0	Missing Atrium	0	0.4	0.2	NA	0.2	ND	ND	ND
581	12	NB-PRV	BC salmon	16.77	1449255033	36.72	15745	22.2	99812	12.15	22.82	23.16	26.43	62.6829	10.3388	55.3304	22.4415	2.03473	12.8541	1	0	1	NA	1	0	0	0	Missing Atrium	0.7	0	0.6	NA	0.6	ND	ND	ND
582	12	NB-PRV	BC salmon	16.37	1888570426	36.98	13460	20.62	160869	12.05	22.77	22.3	25.24	60.5477	17.5087	117.784	21.6771	3.4458	27.363	1	1	2	NA	1	1	0	0.5	Missing Atrium	0.8	0.8	1	NA	0.8	ND	ND	ND
583	12	NB-PRV	BC salmon	16.69	1532850404	35.66	29220	20.31	221729	11.86	22.77	22.23	25.03	53.0765	16.1113	119.428	19.0022	3.17079	27.745	1	1	2	NA	1	1	0	0.5	Missing Atrium	ND	ND	ND	ND	ND	ND	ND	ND
584	12	NB-PRV	BC salmon	15.19	4098658364	34.84	47196	19.81	284968	12.32	23.08	22.82	25.83	58.892	14.723	94.3532	21.0843	2.89756	21.9197	1	1	1	NA	1	0	0	0	Missing Atrium	ND	ND	ND	ND	ND	ND	ND	ND
585	12	NB-PRV	NB-TR salmon	13.99	9027449443	34.43	59969	19.41	575342	12.92	22.55	24.47	25.7	128.89	7.11074	156.498	23.8422	1.44608	12.2253	0	0	1	NA	0	0	0	0	Missing Atrium	ND	ND	ND	ND	ND	ND	ND	ND
586	12	NB-PRV	NB-TR salmon	13.61	11590374137	34.82	47833	19.17	725605	12.78	22.29	24.18	25.95	140.07	7.88986	119.428	25.9102	1.60452	9.32945	0	0	1	NA	0	1	0	0.5	Missing Atrium	ND	ND	ND	ND	ND	ND	ND	ND
587	12	NB-PRV	NB-TR salmon	15.88	2605584057	36.45	18389	21.23	174110	12.84	23.08	23.55	26.5	84.4485	12.7286	85.0359	15.6213	2.58855	6.6428	1	1	2	NA	1	1	0	0.5	Missing Atrium	0.5	1	1.3	NA	1	ND	ND	ND	few atrium to evaluate
588	12	NB-PRV	NB-TR salmon	16.56	1665569386	34.28	65728	20.3	372593	12.54	22.5	22.9	26.71	102.537	16.2234	59.7141	18.9674	3.29926	4.66473	2	1	2	NA	2	0	0	0	Missing Atrium	1	0.3	0.3	0	0.3	ND	ND	ND	few atrium to evaluate
589	12	NB-PRV	NB-TR salmon	17.81	733991736	36.99	13408	22.1	75116	12.23	22.65	23.45	25.95	74.5429	8.9383	81.5719	13.789	1.81774	6.3722	0	0	1	NA	0	0	0	0	Missing Atrium	0	0	0.8	NA	0	ND	ND	ND
590	12	NB-PRV	NB-TR salmon	12.36	26508048684	34.86	46672	18.49	898160	12.81	22.73	24.11	26.56	105.42	8.45614	79.8932	19.5006	1.71968	6.24107	1	1	1	NA	1	1	0	0.5	Missing Atrium	0	0	0.5	NA	0	ND	ND	ND
591	12	NB-PRV	NB-TR salmon	14.51	6422387000	35.87	25821	20.18	403665	12.55	23.28	24.03	26.9	60.1295	7.46426	52.7098	11.1228	1.51797	4.11757	1	2	1	NA	1	1	0	0.5	Missing Atrium	0	0.6	0.6	NA	0.6	ND	ND	ND	melanin in bulbus
592	12	NB-PRV	NB-TR salmon	16.35	1911005682	35.63	29673	21.02	201093	13.37	25.3	25.56	27.58	26.1729	4.56305	58.0812	4.84147	0.927965	4.53717	1	1	1	NA	1	0	0	0	Missing Atrium	ND	ND	ND	ND	ND	ND	ND	ND
593	12	NB-PRV	EU salmon	16.38	1878246304	38.35	6056	21.54	169237	11.63	22.9	24.58	26.81	41.3553	2.69447	29.6508	2.51087	0.44541	2.50419	0	0	0	0	0	1	0	0.5		ND	ND	ND	ND	ND	ND	ND	ND
594	12	NB-PRV	EU salmon	14.17	8056462627	36.79	15081	19.47	363722	12.03	22.74	24.29	26.34	60.9688	4.34694	54.1917	3.70169	0.718573	4.57681	0	1	1	NA	1	1	0	0.5	Missing Atrium	ND	ND	ND	ND	ND	ND	ND	ND
595	12	NB-PRV	EU salmon	15.9	2575421220	35.72	28249	19.95	258501	11.47	22.56	23.46	26.53	46.8507	5.24157	32.2226	2.84452	0.866461	2.72139	0	1	1	NA	1	1	0	0.5	Missing Atrium	0.2	0.3	0.3	NA	0.3	ND	ND	ND
596	12	NB-PRV	EU salmon	16.24	2053936908	37.37	10730	20.71	207497	11.48	22.1	23.62	25.84	64.8934	4.72397	52.3457	3.93997	0.780898	4.42091	1	1	1	NA	1	1	0	0.5	Missing Atrium	0.1	0.3	0.4	NA	0.3	ND	ND	ND	melanin in bulbus
597	12	NB-PRV	EU salmon	15.78	2791135275	36.83	14736	20.08	419527	11.67	23.09	24.06	27.13	37.2715	3.97237	24.4201	2.26292	0.656655	2.06243	0	1	1	NA	1	1	0	0.5	Missing Atrium	0.1	0.1	0.3	NA	0.1	ND	ND	ND
598	12	NB-PRV	EU salmon	15.68	2985082137	37.74	8626	20.44	334537	11.66	22.64	23.89	26.16	50.5626	4.43828	47.5048	3.06989	0.733672	4.01206	1	1	1	NA	1	1	0	0.5	Missing Atrium	0	0.6	0.7	NA	0.6	ND	ND	ND
599	12	NB-PRV	EU salmon	14.86	5098579097	35.72	28168	19.3	441170	11.6	23.35	23.85	27.01	29.6508	4.37717	25.2813	1.80023	0.723571	2.13516	0	1	1	NA	1	1	0	0.5	Missing Atrium	0	0	0	NA	0	ND	ND	ND	few atrium to evaluate
600	12	NB-PRV	EU salmon	15.45	3455352152	No Ct	NP	19.95	323175	12.47	22.15	23.75	25.48	124.5	8.57419	133.436	7.55895	1.41736	11.2694	1	1	1	NA	1	1	0	0.5	Missing Atrium	ND	ND	ND	ND	ND	ND	ND	ND
601	12	NOR-PRV	BC salmon	19.74	205046475	No Ct	NP	25.76	8364	11.57	22.63	23.72	26.3	47.8352	4.69134	40.5042	17.1258	0.92328	9.40973	0	1	1	NA	1	1	0	0.5	Missing Atrium	ND	ND	ND	ND	ND	ND	ND	ND
602	12	NOR-PRV	BC salmon	20.11	160933351	No Ct	NP	24.52	17298	11.66	22.38	23.44	26.07	60.5477	6.06287	50.5626	21.6771	1.1932	11.7465	1	2	1	NA	1	1	0	0.5	Missing Atrium	0.2	1	0.5	NA	0.5	ND	ND	ND
603	12	NOR-PRV	BC salmon	17.39	963638337	No Ct	NP	22.08	59325	10.62	21.35	22.43	24.75	60.1295	5.93809	61.3929	21.5273	1.16865	14.2625	1	2	2	NA	2	1	0	0.5	Missing Atrium	0.8	0.7	1	NA	0.8	ND	ND	ND
604	12	NOR-PRV	BC salmon	11.78	38707705463	33.41	109240	17.67	1222230	10.41	20.55	21.78	22.86	90.5097	8.05564	196.72	32.4039	1.58539	45.701	2	3	3	NA	3	2	1	1.5	Missing Atrium	1.8	2.5	2.5	NA	2.5	ND	ND	ND	Panmyocarditis. Inflammation and necrosis in spongiosum
605	12	NOR-PRV	BC salmon	22.33	37468179	No Ct	NP	26.24	4556	11.43	22.93	22.68	26.51	35.261	8.75435	31.779	12.624	1.7229	7.38273	1	1	1	NA	1	1	0	0.5	Missing Atrium	0.2	0.1	0.5	NA	0.2	ND	ND	ND	melanin in bulbus
606	12	NOR-PRV	BC salmon	24.53	8760077	No Ct	NP	25.18	7888	11.4	23.67	22.83	27.27	20.6776	7.72749	18.3792	7.40293	1.52081	4.26976	0	0	0	NA	0	0	0	0	Missing Atrium	0	0	0	NA	0	ND	ND	ND
607	12	NOR-PRV	BC salmon	19.4	257602086	38.48	5596	23.43	26777	11.15	21.64	21.83	24.42	71.0124	12.996	111.43	25.4236	2.55769	25.887	1	2	2	NA	2	1	0	0.5	Missing Atrium	ND	ND	ND	ND	ND	ND	ND	ND
608	12	NOR-PRV	BC salmon	17.58	852541463	No Ct	NP	22.47	70029	11.38	21.22	23.33	23.94	111.43	5.38893	182.278	39.8939	1.06057	42.346	1	2	2	NA	2	1	0	0.5	Missing Atrium	ND	ND	ND	ND	ND	ND	ND	ND
609	12	NOR-PRV	NB-TR salmon	19.05	324706000	No Ct	NP	24.7	16972	12.7	23.81	23.78	26.89	46.2057	9.84916	58.892	8.54717	2.00297	4.60051	1	0	1	NA	1	0	0	0	Missing Atrium	ND	ND	ND	ND	ND	ND	ND	ND
610	12	NOR-PRV	NB-TR salmon	22.19	40888662	No Ct	NP	26.04	4624	11.98	24.06	24.07	27.67	23.5883	4.89056	20.8215	4.36338	0.994569	1.62652	1	1	1	NA	1	1	0	0.5	Missing Atrium	0	0	0	NA	0	ND	ND	ND
611	12	NOR-PRV	NB-TR salmon	22.58	31784790	No Ct	NP	26.78	4799	11.3	24.8	23.29	28.43	8.81524	5.24157	7.67411	1.63065	1.06595	0.599484	0	0	1	NA	0	0	0	0	Missing Atrium	0	0	0	NA	0	ND	ND	ND
612	12	NOR-PRV	NB-TR salmon	23.51	17150711	No Ct	NP	27.04	3707	11.49	26.15	23.58	28.34	3.94493	4.89056	9.31787	0.729736	0.994569	0.72789	0	0	0	NA	0	0	0	0	Missing Atrium	0	0	0	NA	0	ND	ND	ND
613	12	NOR-PRV	NB-TR salmon	18.03	633428191	No Ct	NP	23.36	45066	11.88	22.66	24.52	27.54	58.0812	3.34035	21.259	10.7439	0.67931	1.6607	0	0	1	NA	0	0	0	0	Missing Atrium	0	0	0.5	NA	0	ND	ND	ND
614	12	NOR-PRV	NB-TR salmon	15.81	2730354638	36.56	17240	21.47	161032	10.74	21.36	22.15	25.67	64.8934	7.83536	35.261	12.004	1.59344	2.7545	0	1	1	NA	1	1	0	0.5	Missing Atrium	0	0.5	0.5	NA	0.5	ND	ND	ND
615	12	NOR-PRV	NB-TR salmon	20.73	106986274	No Ct	NP	26.11	7560	10.98	23.77	23.21	28.25	14.42	4.43828	6.9644	2.66742	0.90259	0.544043	0	0	1	NA	0	0	0	0	Missing Atrium	ND	ND	ND	ND	ND	ND	ND	ND
616	12	NOR-PRV	NB-TR salmon	18.78	386488900	38.83	4558	23.03	50424	12.34	22.78	23.71	26.39	73.5167	8.05564	64.8934	13.5992	1.63824	5.06932	0	0	1	NA	0	0	0	0	Missing Atrium	ND	ND	ND	ND	ND	ND	ND	ND
617	12	NOR-PRV	EU salmon	26.32	2709626	No Ct	NP	28.01	1550	12.3	24.5	24.34	28.37	21.7057	5.06303	16	1.31785	0.836946	1.3513	0	0	0	NA	0	0	0	0	Missing Atrium	ND	ND	ND	ND	ND	ND	ND	ND
618	12	NOR-PRV	EU salmon	18.7	408616462	No Ct	NP	23.78	29565	11.31	22.19	22.96	26.04	54.1917	6.63456	40.5042	3.29022	1.09673	3.42082	1	1	1	NA	1	1	0	0.5	Missing Atrium	0.5	0.5	0.7	0	0.5	ND	ND	ND
619	12	NOR-PRV	EU salmon	18.94	347691722	37.09	12689	23.36	47532	11.02	21.63	22.62	25.28	65.3448	6.86852	56.1028	3.96738	1.1354	4.73821	1	2	2	NA	2	1	0	0.5	Missing Atrium	1	1	1	NA	1	ND	ND	ND
620	12	NOR-PRV	EU salmon	20.25	147343554	No Ct	NP	24.21	14833	11.17	22	22.58	25.31	56.1028	7.83536	60.9688	3.40625	1.29523	5.14918	1	1	1	NA	1	1	0	0.5	Missing Atrium	0.5	0.5	0.5	NA	0.5	ND	ND	ND
621	12	NOR-PRV	EU salmon	25.64	4224324	No Ct	NP	27.9	2068	12.13	24.18	23.9	27.74	24.0839	6.10504	22.0087	1.46225	1.0092	1.85876	1	2	1	NA	1	0	0	0	Missing Atrium	0	0.6	0.5	NA	0.5	ND	ND	ND
622	12	NOR-PRV	EU salmon	18.84	370795958	37.25	11525	23.31	42548	10.92	21.78	22.97	25.15	54.9482	5.02805	57.2816	3.33615	0.831165	4.83777	1	1	1	NA	1	1	0	0.5	Missing Atrium	0.6	0.8	0.8	NA	0.8	ND	ND	ND	few atrium to evaluate
623	12	NOR-PRV	EU salmon	20.36	136847430	No Ct	NP	24.86	10318	11.36	22.5	23.1	25.93	45.2548	6.23332	45.2548	2.74762	1.0304	3.82204	1	1	2	NA	1	1	0	0.5	Missing Atrium	ND	ND	ND	ND	ND	ND	ND	ND
624	12	NOR-PRV	EU salmon	23.37	18844322	No Ct	NP	27.54	1952	12.42	23.44	24.2	27.1	49.18	6.06287	41.9326	2.98594	1.00223	3.54146	0	1	1	NA	1	1	0	0.5	Missing Atrium	ND	ND	ND	ND	ND	ND	ND	ND
625	14	VC	BC salmon	No Ct	NP	ND	ND	ND	ND	ND	ND	ND	ND	ND	ND	ND	ND	ND	ND	0	0	0	0	0	0	0	0		ND	ND	ND	ND	ND	ND	ND	ND
626	14	VC	BC salmon	No Ct	NP	ND	ND	ND	ND	ND	ND	ND	ND	ND	ND	ND	ND	ND	ND	0	0	1	0	0	0	0	0		ND	ND	ND	ND	ND	ND	ND	ND
627	14	VC	BC salmon	No Ct	NP	ND	ND	ND	ND	ND	ND	ND	ND	ND	ND	ND	ND	ND	ND	0	0	0	0	0	0	0	0		ND	ND	ND	ND	ND	ND	ND	ND
628	14	VC	BC salmon	No Ct	NP	ND	ND	ND	ND	ND	ND	ND	ND	ND	ND	ND	ND	ND	ND	0	0	0	0	0	0	0	0		ND	ND	ND	ND	ND	ND	ND	ND
629	14	VC	BC salmon	No Ct	NP	ND	ND	ND	ND	ND	ND	ND	ND	ND	ND	ND	ND	ND	ND	0	0	0	0	0	0	0	0		ND	ND	ND	ND	ND	ND	ND	ND
630	14	VC	BC salmon	No Ct	NP	ND	ND	ND	ND	ND	ND	ND	ND	ND	ND	ND	ND	ND	ND	0	0	0	0	0	0	0	0		ND	ND	ND	ND	ND	ND	ND	ND
631	14	VC	BC salmon	No Ct	NP	ND	ND	ND	ND	ND	ND	ND	ND	ND	ND	ND	ND	ND	ND	0	0	0	0	0	0	0	0		ND	ND	ND	ND	ND	ND	ND	ND
632	14	VC	BC salmon	No Ct	NP	ND	ND	ND	ND	ND	ND	ND	ND	ND	ND	ND	ND	ND	ND	0	0	0	0	0	0	0	0		ND	ND	ND	ND	ND	ND	ND	ND
633	14	VC	NB-TR salmon	No Ct	NP	ND	ND	ND	ND	ND	ND	ND	ND	ND	ND	ND	ND	ND	ND	0	0	0	NA	0	0	0	0	Missing Atrium	ND	ND	ND	ND	ND	ND	ND	ND
634	14	VC	NB-TR salmon	No Ct	NP	ND	ND	ND	ND	ND	ND	ND	ND	ND	ND	ND	ND	ND	ND	0	0	0	NA	0	0	0	0	Missing Atrium	ND	ND	ND	ND	ND	ND	ND	ND
635	14	VC	NB-TR salmon	No Ct	NP	ND	ND	ND	ND	ND	ND	ND	ND	ND	ND	ND	ND	ND	ND	0	0	1	0	0	0	0	0		ND	ND	ND	ND	ND	ND	ND	ND
636	14	VC	NB-TR salmon	No Ct	NP	ND	ND	ND	ND	ND	ND	ND	ND	ND	ND	ND	ND	ND	ND	0	0	0	0	0	0	0	0		ND	ND	ND	ND	ND	ND	ND	ND
637	14	VC	NB-TR salmon	No Ct	NP	ND	ND	ND	ND	ND	ND	ND	ND	ND	ND	ND	ND	ND	ND	0	0	0	0	0	0	0	0		ND	ND	ND	ND	ND	ND	ND	ND
638	14	VC	NB-TR salmon	No Ct	NP	ND	ND	ND	ND	ND	ND	ND	ND	ND	ND	ND	ND	ND	ND	0	0	0	0	0	0	0	0		ND	ND	ND	ND	ND	ND	ND	ND
639	14	VC	NB-TR salmon	No Ct	NP	ND	ND	ND	ND	ND	ND	ND	ND	ND	ND	ND	ND	ND	ND	0	0	0	0	0	0	0	0		ND	ND	ND	ND	ND	ND	ND	ND
640	14	VC	NB-TR salmon	No Ct	NP	ND	ND	ND	ND	ND	ND	ND	ND	ND	ND	ND	ND	ND	ND	0	0	0	0	0	0	0	0		ND	ND	ND	ND	ND	ND	ND	ND
641	14	VC	EU salmon	No Ct	NP	ND	ND	ND	ND	ND	ND	ND	ND	ND	ND	ND	ND	ND	ND	0	0	0	1	0	0	0	0		ND	ND	ND	ND	ND	ND	ND	ND
642	14	VC	EU salmon	No Ct	NP	ND	ND	ND	ND	ND	ND	ND	ND	ND	ND	ND	ND	ND	ND	0	0	0	1	0	1	0	0.5		ND	ND	ND	ND	ND	ND	ND	ND
643	14	VC	EU salmon	No Ct	NP	ND	ND	ND	ND	ND	ND	ND	ND	ND	ND	ND	ND	ND	ND	0	0	0	0	0	0	0	0		ND	ND	ND	ND	ND	ND	ND	ND
644	14	VC	EU salmon	No Ct	NP	ND	ND	ND	ND	ND	ND	ND	ND	ND	ND	ND	ND	ND	ND	0	0	0	1	0	0	0	0		ND	ND	ND	ND	ND	ND	ND	ND
645	14	VC	EU salmon	No Ct	NP	ND	ND	ND	ND	ND	ND	ND	ND	ND	ND	ND	ND	ND	ND	0	0	0	NA	0	0	0	0	Missing Atrium	ND	ND	ND	ND	ND	ND	ND	ND
646	14	VC	EU salmon	No Ct	NP	ND	ND	ND	ND	ND	ND	ND	ND	ND	ND	ND	ND	ND	ND	0	0	0	1	0	0	0	0		ND	ND	ND	ND	ND	ND	ND	ND
647	14	VC	EU salmon	No Ct	NP	ND	ND	ND	ND	ND	ND	ND	ND	ND	ND	ND	ND	ND	ND	0	0	0	NA	0	0	0	0	Missing Atrium	ND	ND	ND	ND	ND	ND	ND	ND
648	14	VC	EU salmon	No Ct	NP	ND	ND	ND	ND	ND	ND	ND	ND	ND	ND	ND	ND	ND	ND	0	0	0	0	0	0	0	0		ND	ND	ND	ND	ND	ND	ND	ND
649	14	BC-PRV	BC salmon	13.07	16608283108	34.77	49171	ND	ND	ND	ND	ND	ND	ND	ND	ND	ND	ND	ND	0	1	0	1	0.5	0	0	0		ND	ND	ND	ND	ND	ND	ND	ND
650	14	BC-PRV	BC salmon	14.58	6138868772	38.7	4933	ND	ND	ND	ND	ND	ND	ND	ND	ND	ND	ND	ND	2	2	2	1	2	1	0	0.5		ND	ND	ND	ND	ND	ND	ND	ND
651	14	BC-PRV	BC salmon	17.21	1090140115	36.69	16034	ND	ND	ND	ND	ND	ND	ND	ND	ND	ND	ND	ND	1	1	1	0	1	0	0	0		ND	ND	ND	ND	ND	ND	ND	ND
652	14	BC-PRV	BC salmon	15.76	2828426627	37.21	11822	ND	ND	ND	ND	ND	ND	ND	ND	ND	ND	ND	ND	2	2	1	0	1.5	0	0	0		ND	ND	ND	ND	ND	ND	ND	ND
653	14	BC-PRV	BC salmon	13.92	9476277666	35.25	37124	ND	ND	ND	ND	ND	ND	ND	ND	ND	ND	ND	ND	0	0	1	0	0	0	0	0		ND	ND	ND	ND	ND	ND	ND	ND
654	14	BC-PRV	BC salmon	12.78	20017078297	34.64	53262	ND	ND	ND	ND	ND	ND	ND	ND	ND	ND	ND	ND	1	1	1	0	1	0	0	0		ND	ND	ND	ND	ND	ND	ND	ND
655	14	BC-PRV	BC salmon	12.85	19175202972	33.54	100957	ND	ND	ND	ND	ND	ND	ND	ND	ND	ND	ND	ND	0	1	1	NA	1	0	0	0	Missing Atrium	ND	ND	ND	ND	ND	ND	ND	ND
656	14	BC-PRV	BC salmon	15.69	2959525017	37.14	12316	ND	ND	ND	ND	ND	ND	ND	ND	ND	ND	ND	ND	1	1	2	1	1	0	0	0		ND	ND	ND	ND	ND	ND	ND	ND
657	14	BC-PRV	NB-TR salmon	15.63	3077071603	No Ct	NP	ND	ND	ND	ND	ND	ND	ND	ND	ND	ND	ND	ND	0	0	1	0	0	0	0	0		ND	ND	ND	ND	ND	ND	ND	ND
658	14	BC-PRV	NB-TR salmon	11.25	55023207058	34.55	56113	ND	ND	ND	ND	ND	ND	ND	ND	ND	ND	ND	ND	0	1	2	0	0.5	0	0	0		ND	ND	ND	ND	ND	ND	ND	ND
659	14	BC-PRV	NB-TR salmon	14.95	4808995592	37.67	9001	ND	ND	ND	ND	ND	ND	ND	ND	ND	ND	ND	ND	0	1	1	1	1	0	0	0		ND	ND	ND	ND	ND	ND	ND	ND
660	14	BC-PRV	NB-TR salmon	16.22	2085030082	37.1	12562	ND	ND	ND	ND	ND	ND	ND	ND	ND	ND	ND	ND	0	0	1	0	0	0	0	0		ND	ND	ND	ND	ND	ND	ND	ND
661	14	BC-PRV	NB-TR salmon	13.49	12603973331	34.62	53683	ND	ND	ND	ND	ND	ND	ND	ND	ND	ND	ND	ND	1	1	2	1	1	0	0	0		ND	ND	ND	ND	ND	ND	ND	ND
662	14	BC-PRV	NB-TR salmon	13.21	15105009139	No Ct	NP	ND	ND	ND	ND	ND	ND	ND	ND	ND	ND	ND	ND	1	1	1	0	1	0	0	0		ND	ND	ND	ND	ND	ND	ND	ND
663	14	BC-PRV	NB-TR salmon	16.41	1835136404	No Ct	NP	ND	ND	ND	ND	ND	ND	ND	ND	ND	ND	ND	ND	0	0	1	NA	0	0	0	0	Missing Atrium	ND	ND	ND	ND	ND	ND	ND	ND
664	14	BC-PRV	NB-TR salmon	13.35	13785956643	No Ct	NP	ND	ND	ND	ND	ND	ND	ND	ND	ND	ND	ND	ND	0	0	1	NA	0	0	0	0	Missing Atrium	ND	ND	ND	ND	ND	ND	ND	ND
665	14	BC-PRV	EU salmon	16.47	1766448244	No Ct	NP	ND	ND	ND	ND	ND	ND	ND	ND	ND	ND	ND	ND	0	1	1	NA	1	0	0	0	Missing Atrium	ND	ND	ND	ND	ND	ND	ND	ND
666	14	BC-PRV	EU salmon	15.62	3103959452	No Ct	NP	ND	ND	ND	ND	ND	ND	ND	ND	ND	ND	ND	ND	0	1	1	0	0.5	0	0	0		ND	ND	ND	ND	ND	ND	ND	ND
667	14	BC-PRV	EU salmon	15.1	4367258022	No Ct	NP	ND	ND	ND	ND	ND	ND	ND	ND	ND	ND	ND	ND	1	2	2	1	1.5	0	0	0		ND	ND	ND	ND	ND	ND	ND	ND
668	14	BC-PRV	EU salmon	15.73	2877848877	No Ct	NP	ND	ND	ND	ND	ND	ND	ND	ND	ND	ND	ND	ND	1	1	2*	NA	1	0	0	0	* Including Bulbus Arteriosus	ND	ND	ND	ND	ND	ND	ND	ND
669	14	BC-PRV	EU salmon	17.52	885644635	37.5	9965	ND	ND	ND	ND	ND	ND	ND	ND	ND	ND	ND	ND	1	2	1	0	1	0	0	0		ND	ND	ND	ND	ND	ND	ND	ND
670	14	BC-PRV	EU salmon	14.63	5930708206	No Ct	NP	ND	ND	ND	ND	ND	ND	ND	ND	ND	ND	ND	ND	2	2	2	1	2	1	0	0.5		ND	ND	ND	ND	ND	ND	ND	ND
671	14	BC-PRV	EU salmon	13.87	9817551013	32.16	226684	ND	ND	ND	ND	ND	ND	ND	ND	ND	ND	ND	ND	2	2	2	1	2	0	0	0		ND	ND	ND	ND	ND	ND	ND	ND
672	14	BC-PRV	EU salmon	14.03	8826525228	37.36	10815	ND	ND	ND	ND	ND	ND	ND	ND	ND	ND	ND	ND	0	0	1	0	0	1	0	0.5		ND	ND	ND	ND	ND	ND	ND	ND
673	14	NB-PRV	BC salmon	18.48	470938766	39.65	2827	ND	ND	ND	ND	ND	ND	ND	ND	ND	ND	ND	ND	0	0	1	0	0	1	0	0.5		ND	ND	ND	ND	ND	ND	ND	ND
674	14	NB-PRV	BC salmon	17.53	882882419	No Ct	NP	ND	ND	ND	ND	ND	ND	ND	ND	ND	ND	ND	ND	0	1	1	NA	1	0	0	0	Missing Atrium	ND	ND	ND	ND	ND	ND	ND	ND
675	14	NB-PRV	BC salmon	18.23	556285965	No Ct	NP	ND	ND	ND	ND	ND	ND	ND	ND	ND	ND	ND	ND	0	0	1	NA	0	0	0	0	Missing Atrium	ND	ND	ND	ND	ND	ND	ND	ND
676	14	NB-PRV	BC salmon	15.84	2677014437	39.28	3509	ND	ND	ND	ND	ND	ND	ND	ND	ND	ND	ND	ND	0	1	1	NA	1	0	0	0	Missing Atrium	ND	ND	ND	ND	ND	ND	ND	ND
677	14	NB-PRV	BC salmon	17.27	1043361981	No Ct	NP	ND	ND	ND	ND	ND	ND	ND	ND	ND	ND	ND	ND	0	0	1	0	0	1	0	0.5		ND	ND	ND	ND	ND	ND	ND	ND
678	14	NB-PRV	BC salmon	15.36	3674054350	37.21	11819	ND	ND	ND	ND	ND	ND	ND	ND	ND	ND	ND	ND	1	1	1	1	1	1	0	0.5		ND	ND	ND	ND	ND	ND	ND	ND
679	14	NB-PRV	BC salmon	17.01	1240537972	36.86	14502	ND	ND	ND	ND	ND	ND	ND	ND	ND	ND	ND	ND	0	1	1	0	0.5	0	0	0		ND	ND	ND	ND	ND	ND	ND	ND
680	14	NB-PRV	BC salmon	17.98	656467974	39.71	2738	ND	ND	ND	ND	ND	ND	ND	ND	ND	ND	ND	ND	1	1	1	0	1	0	0	0		ND	ND	ND	ND	ND	ND	ND	ND
681	14	NB-PRV	NB-TR salmon	18.06	621126061	No Ct	NP	ND	ND	ND	ND	ND	ND	ND	ND	ND	ND	ND	ND	0	0	0	NA	0	0	0	0	Missing Atrium	ND	ND	ND	ND	ND	ND	ND	ND
682	14	NB-PRV	NB-TR salmon	14.89	5015028782	No Ct	NP	ND	ND	ND	ND	ND	ND	ND	ND	ND	ND	ND	ND	0	0	0	NA	0	0	0	0	Missing Atrium	ND	ND	ND	ND	ND	ND	ND	ND
683	14	NB-PRV	NB-TR salmon	17.29	1033855878	No Ct	NP	ND	ND	ND	ND	ND	ND	ND	ND	ND	ND	ND	ND	0	0	1	0	0	1	0	0.5		ND	ND	ND	ND	ND	ND	ND	ND
684	14	NB-PRV	NB-TR salmon	18.61	431832475	No Ct	NP	ND	ND	ND	ND	ND	ND	ND	ND	ND	ND	ND	ND	0	0	0	0	0	0	0	0		ND	ND	ND	ND	ND	ND	ND	ND
685	14	NB-PRV	NB-TR salmon	15.41	3545323475	No Ct	NP	ND	ND	ND	ND	ND	ND	ND	ND	ND	ND	ND	ND	0	0	0	0	0	0	0	0		ND	ND	ND	ND	ND	ND	ND	ND
686	14	NB-PRV	NB-TR salmon	15.35	3709801615	No Ct	NP	ND	ND	ND	ND	ND	ND	ND	ND	ND	ND	ND	ND	0	0	1	0	0	0	0	0		ND	ND	ND	ND	ND	ND	ND	ND
687	14	NB-PRV	NB-TR salmon	15.59	3156257811	No Ct	NP	ND	ND	ND	ND	ND	ND	ND	ND	ND	ND	ND	ND	0	0	0	0	0	0	0	0		ND	ND	ND	ND	ND	ND	ND	ND
688	14	NB-PRV	NB-TR salmon	13.19	15361922929	No Ct	NP	ND	ND	ND	ND	ND	ND	ND	ND	ND	ND	ND	ND	0	0	1	0	0	1	0	0.5		ND	ND	ND	ND	ND	ND	ND	ND
689	14	NB-PRV	EU salmon	17.04	1213951839	38.47	5642	ND	ND	ND	ND	ND	ND	ND	ND	ND	ND	ND	ND	1	1	1	NA	1	0	0	0	Missing Atrium	ND	ND	ND	ND	ND	ND	ND	ND
690	14	NB-PRV	EU salmon	16.13	2219659295	38.48	5624	ND	ND	ND	ND	ND	ND	ND	ND	ND	ND	ND	ND	0	1	1	NA	1	0	0	0	Missing Atrium	ND	ND	ND	ND	ND	ND	ND	ND
691	14	NB-PRV	EU salmon	16.2	2112004223	No Ct	NP	ND	ND	ND	ND	ND	ND	ND	ND	ND	ND	ND	ND	0	1	1	NA	1	1	1	1	Missing Atrium	ND	ND	ND	ND	ND	ND	ND	ND
692	14	NB-PRV	EU salmon	17.58	853136806	No Ct	NP	ND	ND	ND	ND	ND	ND	ND	ND	ND	ND	ND	ND	0	0	1	1	0.5	1	0	0.5		ND	ND	ND	ND	ND	ND	ND	ND
693	14	NB-PRV	EU salmon	15.86	2642525471	33.83	85245	ND	ND	ND	ND	ND	ND	ND	ND	ND	ND	ND	ND	0	0	1	NA	0	1	0	0.5	Missing Atrium	ND	ND	ND	ND	ND	ND	ND	ND
694	14	NB-PRV	EU salmon	17.58	853151802	37.11	12541	ND	ND	ND	ND	ND	ND	ND	ND	ND	ND	ND	ND	1	1	1	NA	1	0	0	0	Missing Atrium	ND	ND	ND	ND	ND	ND	ND	ND
695	14	NB-PRV	EU salmon	16.71	1513003342	34.8	48430	ND	ND	ND	ND	ND	ND	ND	ND	ND	ND	ND	ND	0	1	1	NA	1	1	0	0.5	Missing Atrium	ND	ND	ND	ND	ND	ND	ND	ND
696	14	NB-PRV	EU salmon	16.74	1481308697	33.16	126152	ND	ND	ND	ND	ND	ND	ND	ND	ND	ND	ND	ND	1	1	2	NA	1	0	0	0	Missing Atrium	ND	ND	ND	ND	ND	ND	ND	ND
697	14	NOR-PRV	BC salmon	24.25	10578555	No Ct	NP	ND	ND	ND	ND	ND	ND	ND	ND	ND	ND	ND	ND	0	0	1	NA	0	0	0	0	Missing Atrium	ND	ND	ND	ND	ND	ND	ND	ND
698	14	NOR-PRV	BC salmon	20.47	127424158	No Ct	NP	ND	ND	ND	ND	ND	ND	ND	ND	ND	ND	ND	ND	1	1	1	NA	1	1	0	0.5	Missing Atrium	ND	ND	ND	ND	ND	ND	ND	ND
699	14	NOR-PRV	BC salmon	20.61	115882839	No Ct	NP	ND	ND	ND	ND	ND	ND	ND	ND	ND	ND	ND	ND	1	1	1	NA	1	0	0	0	Missing Atrium	ND	ND	ND	ND	ND	ND	ND	ND
700	14	NOR-PRV	BC salmon	25.9	3570230	No Ct	NP	ND	ND	ND	ND	ND	ND	ND	ND	ND	ND	ND	ND	0	0	0	NA	0	0	0	0	Missing Atrium	ND	ND	ND	ND	ND	ND	ND	ND
701	14	NOR-PRV	BC salmon	23.23	20708763	No Ct	NP	ND	ND	ND	ND	ND	ND	ND	ND	ND	ND	ND	ND	0	1	1	NA	1	0	0	0	Missing Atrium	ND	ND	ND	ND	ND	ND	ND	ND
702	14	NOR-PRV	BC salmon	19.42	252999302	No Ct	NP	ND	ND	ND	ND	ND	ND	ND	ND	ND	ND	ND	ND	0	1	1	NA	1	0	0	0	Missing Atrium	ND	ND	ND	ND	ND	ND	ND	ND
703	14	NOR-PRV	BC salmon	22.1	43578198	No Ct	NP	ND	ND	ND	ND	ND	ND	ND	ND	ND	ND	ND	ND	0	1	1	NA	1	0	0	0	Missing Atrium	ND	ND	ND	ND	ND	ND	ND	ND
704	14	NOR-PRV	BC salmon	20.27	145329726	39.18	3717	ND	ND	ND	ND	ND	ND	ND	ND	ND	ND	ND	ND	0	1	1	NA	1	0	0	0	Missing Atrium	ND	ND	ND	ND	ND	ND	ND	ND
705	14	NOR-PRV	NB-TR salmon	21.54	62690758	35.11	40456	ND	ND	ND	ND	ND	ND	ND	ND	ND	ND	ND	ND	0	0	1	NA	0	0	0	0	Missing Atrium	ND	ND	ND	ND	ND	ND	ND	ND
706	14	NOR-PRV	NB-TR salmon	19.08	316461215	36.81	14899	ND	ND	ND	ND	ND	ND	ND	ND	ND	ND	ND	ND	0	0	1	NA	0	0	0	0	Missing Atrium	ND	ND	ND	ND	ND	ND	ND	ND
707	14	NOR-PRV	NB-TR salmon	19.03	328881136	No Ct	NP	ND	ND	ND	ND	ND	ND	ND	ND	ND	ND	ND	ND	0	0	0	NA	0	0	0	0	Missing Atrium	ND	ND	ND	ND	ND	ND	ND	ND
708	14	NOR-PRV	NB-TR salmon	20.45	128825108	No Ct	NP	ND	ND	ND	ND	ND	ND	ND	ND	ND	ND	ND	ND	0	0	1	0	0	0	0	0		ND	ND	ND	ND	ND	ND	ND	ND
709	14	NOR-PRV	NB-TR salmon	20.11	161462394	No Ct	NP	ND	ND	ND	ND	ND	ND	ND	ND	ND	ND	ND	ND	0	1	1	NA	1	0	0	0	Missing Atrium	ND	ND	ND	ND	ND	ND	ND	ND
710	14	NOR-PRV	NB-TR salmon	14.26	7569965625	No Ct	NP	ND	ND	ND	ND	ND	ND	ND	ND	ND	ND	ND	ND	0	1	1	NA	1	0	0	0	Missing Atrium	ND	ND	ND	ND	ND	ND	ND	ND
711	14	NOR-PRV	NB-TR salmon	21.88	50238065	No Ct	NP	ND	ND	ND	ND	ND	ND	ND	ND	ND	ND	ND	ND	0	1	1	NA	1	1	0	0.5	Missing Atrium	ND	ND	ND	ND	ND	ND	ND	ND
712	14	NOR-PRV	NB-TR salmon	15.95	2485070175	35.76	27546	ND	ND	ND	ND	ND	ND	ND	ND	ND	ND	ND	ND	1	1	2	NA	1	0	0	0	Missing Atrium	ND	ND	ND	ND	ND	ND	ND	ND
713	14	NOR-PRV	EU salmon	18.35	513809639	No Ct	NP	ND	ND	ND	ND	ND	ND	ND	ND	ND	ND	ND	ND	1	2	2	NA	2	1	0	0.5	Missing Atrium	ND	ND	ND	ND	ND	ND	ND	ND
714	14	NOR-PRV	EU salmon	20.06	166691125	37.54	9741	ND	ND	ND	ND	ND	ND	ND	ND	ND	ND	ND	ND	1	1	1	NA	1	0	0	0	Missing Atrium	ND	ND	ND	ND	ND	ND	ND	ND
715	14	NOR-PRV	EU salmon	18.58	440875026	35.45	33012	ND	ND	ND	ND	ND	ND	ND	ND	ND	ND	ND	ND	1	1	1	NA	1	0	0	0	Missing Atrium	ND	ND	ND	ND	ND	ND	ND	ND
716	14	NOR-PRV	EU salmon	18.89	360875331	39.54	3013	ND	ND	ND	ND	ND	ND	ND	ND	ND	ND	ND	ND	1	1	1	NA	1	0	0	0	Missing Atrium	ND	ND	ND	ND	ND	ND	ND	ND
717	14	NOR-PRV	EU salmon	19.97	176651572	No Ct	NP	ND	ND	ND	ND	ND	ND	ND	ND	ND	ND	ND	ND	0	1	1	NA	1	1	0	0.5	Missing Atrium	ND	ND	ND	ND	ND	ND	ND	ND
718	14	NOR-PRV	EU salmon	21.71	56224414	No Ct	NP	ND	ND	ND	ND	ND	ND	ND	ND	ND	ND	ND	ND	0	1	1	NA	1	1	0	0.5	Missing Atrium	ND	ND	ND	ND	ND	ND	ND	ND
719	14	NOR-PRV	EU salmon	22.48	33760690	No Ct	NP	ND	ND	ND	ND	ND	ND	ND	ND	ND	ND	ND	ND	0	0	1	NA	0	0	0	0	Missing Atrium	ND	ND	ND	ND	ND	ND	ND	ND
720	14	NOR-PRV	EU salmon	20.86	98674177	No Ct	NP	ND	ND	ND	ND	ND	ND	ND	ND	ND	ND	ND	ND	0	1	1	NA	1	1	0	0.5	Missing Atrium	ND	ND	ND	ND	ND	ND	ND	ND

## Sheet: Table S3 - sequencing primers
Table S3: Tiling primers used for PRV-1 sequencing
Designed using Primal Scheme software from 16-005ND PRV-1 isolate; covers 22410/22503 bp (99.6%) of PRV-1 protein coding genomic sequence; requires 2 PCR reactions/cDNA sample based on primer pool designations following Quick et al. 2017 protocol
Segment	Set # ID	Pool	Left primer name	Left primer sequence	Right primer name	Right primer sequence	Product	5' overlap	Notes
L1	L1-1	1	PRVL1_1_LEFT	GTTTGTTTTGCCATGGAGCGAC	PRVL1_1_RIGHT	CCATAGCCCAATCCGTGTCAAG	956	NA
	L1-2	2	PRVL1_2_LEFT	ATCTGCCTGAGGTACGTGGCTA	PRVL1_2_RIGHT	TTGTCCCAGTCACAGTCACTGA	892	66
	L1-3	1	PRVL1_3_LEFT	TCAGTTACCATGCTGGAGATCAAC	PRVL1_3_RIGHT	GTAACGCCAGTGTGGGTGAAAT	854	50
	L1-4	2	PRVL1_4_LEFT	TCTCACAATTGAAGACCTCCCCA	PRVL1_4_RIGHT	ACTCCTGGAGTGTTAGCATCCC	836	50
	L1-5	1	PRVL1_5_LEFT	AGATTGTTGCACAGAGGTGTCG	PRVL1_5_RIGHT	GCCGAGCCACTTAGTTGAGTAC	871	184	Misses 4bp coding sequence on 5' end
L2	L2-1	2	PRVL2_1_LEFT	CTACGCTTTATGGGCTACGCAT	PRVL2_1_RIGHT	GTAGCAAGCTCGAACTGTCCAC	959	NA
	L2-2	1	PRVL2_2_LEFT	ACAACGACCAATGGGAGAGACT	PRVL2_2_RIGHT	ACCTGATCGACGTCGCAATAGA	877	51
	L2-3	2	PRVL2_3_LEFT	TTTTTGGTGTTCCAGCCCCATC	PRVL2_3_RIGHT	CCCTTCAGGACCACTACCAACA	897	88	Misses 17bp coding sequence on 3' end
	L2-4	1	PRVL2_4_LEFT	GCATCTGAATGGACTCTCCTTGC	PRVL2_4_RIGHT	CGTCCATCGAACACGGCTTTAA	858	59
	L2-5	2	PRVL2_5_LEFT	GCAATGAGAGACGCTATCACACT	PRVL2_5_RIGHT	ACGTGTAGATACCAGCTTGGCT	842	196	Misses 8bp coding sequence on 5' end
L3	L3-1	1	PRVL3_1_LEFT	ACCTAAAGCGCTTGTCAACCAA	PRVL3_1_RIGHT	CGCACCATCCAATCTGAAACGA	965	NA
	L3-2	2	PRVL3_2_LEFT	TTATACCCGCCGCTTCACTACT	PRVL3_2_RIGHT	CAGCACGAGTAGGTGGAGATGA	931	68
	L3-3	1	PRVL3_3_LEFT	TGCGGCAACTACATCAACAAGT	PRVL3_3_RIGHT	AATGAAAGCGTCAATGCCACCA	835	67
	L3-4	2	PRVL3_4_LEFT	GCAGGATACCTAATGTCGGTCG	PRVL3_4_RIGHT	GGAACATCCAATGACAGGCCTG	878	53
	L3-5	1	PRVL3_5_LEFT	TCAGAAGCTCACGATCAGAGTCA	PRVL3_5_RIGHT	CCTGGGCTAAAAATCGGACACC	866	242
M1	M1-1	2	PRVM1_1_LEFT	TGCCACCATGCCTATCATTAACC	PRVM1_1_RIGHT	AAGGAATCCTCAGGAGTCTGGC	873	NA
	M1-2	1	PRVM1_2_LEFT	TGTACTCCCCTCAATGATCAAAACA	PRVM1_2_RIGHT	AAATGCCGAGCAACTGGAACAA	832	65
	M1-3	2	PRVM1_3_LEFT	CTGTCATCATTCGTGGGCTCAC	PRVM1_3_RIGHT	TGAAGTAGTCAGGAGCCCCATG	851	79
M2	M2-1	1	PRVM2_1_LEFT	ACAGGCTTGACCATGGGTAACT	PRVM2_1_RIGHT	AGCCAGAGATGCATCAGACCTT	826	NA
	M2-2	2	PRVM2_2_LEFT	TCTTTGAACCTGTTTTCAATGGCAC	PRVM2_2_RIGHT	TCAAGATGAGTTGCCATGACGC	866	50
	M2-3	1	PRVM2_3_LEFT	GAAACTCATGGTCGCGAACTCC	PRVM2_3_RIGHT	ACCTATTTTTGGCCTCGACGTG	835	303
M3	M3-1	2	PRVM3_1_LEFT	ACGTGACATCCTTACATGAACTGTG	PRVM3_1_RIGHT	CACATACACAGTGCGCAGGTAG	912	NA	Misses 36bp coding sequence on 3' end
	M3-2	1	PRVM3_2_LEFT	CTGTTTTGACGCCTCTGTCTGT	PRVM3_2_RIGHT	GATGGGCACTCTCAATGGCTTC	886	56
	M3-3	2	PRVM3_3_LEFT	TCAGAAAGACGTGCAGCTGAAG	PRVM3_3_RIGHT	GTCATCTGAGCCACCAAAGTCG	833	191
S1	S1-1	1	PRVS1_1_LEFT	GTACGTGAAACCCAAATGGCGA	PRVS1_1_RIGHT	TCTCTAAGGCGTCGCTTAGCTT	453	0
	S1-2	2	PRVS1_2_LEFT	GAATGCCCTTTCTGCAAACGCA	PRVS1_2_RIGHT	CGCCATTCCTTGCGTCATTTTG	527	87
	S1-3	1	PRVS1_3_LEFT	AGGAGGACATGGAGGAGCTGAA	PRVS1_3_RIGHT	CCTTCCCCCTCAGACAATGGAT	481	227	Misses 2bp coding sequence on 5' end
S2	S2-1	2	PRVS2_1_LEFT	GGCTAGAGCAATTTTCTCGGGT	PRVS2_1_RIGHT	TGCAAGGGTCACATCTATGCCA	524	NA	Misses 23bp coding sequence on 3' end
	S2-2	1	PRVS2_2_LEFT	CGCAGAGTGCTACAGCTAGGAA	PRVS2_2_RIGHT	CAGATCATTCCTCCGAGGACCA	500	89
	S2-3	2	PRVS2_3_LEFT	TTTTAGTTCGCGGTGACTCTGC	PRVS2_3_RIGHT	GGTTCACTAACGCTCTCACAGC	487	91
S3	S3-1	1	PRVS3_1_LEFT	TGCATACATTCCTATCATGTCGAACT	PRVS3_1_RIGHT	GCTGATACCGAGAGCTATGGGT	515	NA	Misses 3bp coding sequence on 3' end
	S3-2	2	PRVS3_2_LEFT	TGGTGACAAATACTATCTTCCTGCC	PRVS3_2_RIGHT	CATCTCATTCCGCGATTGAGGG	451	79
	S3-3	1	PRVS3_3_LEFT	TGGATACCCAAAACCAAAGAATGGC	PRVS3_3_RIGHT	ACAAAACATGGCCATGATGCGA	452	162
S4	S4-1	2	PRVS4_1_LEFT	GCAGCGACATCTCAGCTTAACC	PRVS4_1_RIGHT	CAACTCCACCAACAGTGTGTCC	453	NA
	S4-2	1	PRVS4_2_LEFT	GCTCCGCTCCAGAAACAACTTA	PRVS4_2_RIGHT	CCACCACAGGAACTACATTGGC	494	91
	S4-3	2	PRVS4_3_LEFT	TGGAGATTTCAGTCTATCCACTGGA	PRVS4_3_RIGHT	TGGCTCTTCCACGCTAGATGAT	465	242

## Sheet: Table S4 - Salmon Fst values 
Table S4: Atlantic salmon Functional sequence comparisons
SNP Loci	Ho	Hs	Ht	Dst	Htp	Dstp	Fst	Fstp	Fis	Dest	He_Ho
AX.105314484	0.2188	0.2417	0.2657	0.0241	0.2738	0.0321	0.0906	0.1172	0.0948	0.0423	0.0229
AX.159539216	0.2656	0.3042	0.4488	0.1447	0.4971	0.1929	0.3223	0.3881	0.1267	0.2772	0.0386
AX.159542656	0.4375	0.4146	0.5011	0.0865	0.5299	0.1154	0.1727	0.2177	-0.0553	0.1971	-0.0229
AX.172546501	0.4062	0.3354	0.361	0.0255	0.3695	0.034	0.0707	0.0922	-0.2112	0.0512	-0.0708
AX.172546566	0.4281	0.3655	0.4988	0.1333	0.5433	0.1778	0.2673	0.3272	-0.1713	0.2802	-0.0626
AX.215400205	0.2656	0.2323	0.3159	0.0836	0.3437	0.1115	0.2646	0.3242	-0.1435	0.1452	-0.0333
AX.215401287	0.4292	0.3972	0.4727	0.0754	0.4978	0.1006	0.1596	0.202	-0.0803	0.1669	-0.032
AX.215402441	0.3438	0.3646	0.3931	0.0286	0.4027	0.0381	0.0727	0.0946	0.0571	0.0599	0.0208
AX.215404703	0.4452	0.3605	0.4971	0.1367	0.5427	0.1822	0.2749	0.3357	-0.2351	0.2849	-0.0847
AX.215405344	0.4375	0.4094	0.5025	0.0931	0.5335	0.1242	0.1853	0.2327	-0.0687	0.2102	-0.0281
AX.215409578	0.5	0.4646	0.4721	0.0075	0.4746	0.01	0.0159	0.0211	-0.0762	0.0187	-0.0354
AX.215409591	0.4406	0.4742	0.4932	0.0191	0.4996	0.0255	0.0387	0.0509	0.0707	0.0484	0.0336
AX.215416096	0.5	0.4635	0.4955	0.032	0.5062	0.0426	0.0645	0.0842	-0.0787	0.0795	-0.0365
AX.215417007	0.5469	0.4583	0.4998	0.0415	0.5137	0.0553	0.083	0.1077	-0.1932	0.1022	-0.0886
AX.215418042	0.3854	0.3708	0.47	0.0992	0.5031	0.1323	0.2111	0.263	-0.0394	0.2103	-0.0146
AX.215422208	0.2031	0.25	0.4963	0.2463	0.5785	0.3285	0.4963	0.5678	0.1875	0.4379	0.0469
AX.215422215	0.2344	0.199	0.5012	0.3022	0.6019	0.4029	0.603	0.6694	-0.178	0.503	-0.0354
AX.215422295	0.4688	0.4062	0.4905	0.0842	0.5186	0.1123	0.1717	0.2166	-0.1538	0.1891	-0.0626
AX.215422321	0.4115	0.3298	0.4548	0.125	0.4964	0.1667	0.2748	0.3357	-0.2477	0.2486	-0.0817
AX.215422436	0.3146	0.2478	0.3614	0.1136	0.3993	0.1515	0.3144	0.3794	-0.2695	0.2014	-0.0668
AX.215423395	0.25	0.225	0.3062	0.0813	0.3333	0.1083	0.2653	0.325	-0.1111	0.1398	-0.025
AX.215423405	0.25	0.225	0.3062	0.0813	0.3333	0.1083	0.2653	0.325	-0.1111	0.1398	-0.025
AX.215428100	0.3906	0.425	0.4937	0.0687	0.5166	0.0916	0.1392	0.1773	0.0809	0.1593	0.0344
AX.215428193	0.4219	0.4135	0.4493	0.0358	0.4613	0.0477	0.0797	0.1035	-0.0202	0.0814	-0.0084
AX.215428523	0.4271	0.4028	0.5021	0.0994	0.5353	0.1325	0.1979	0.2476	-0.0604	0.2219	-0.0243
AX.215429681	0.4375	0.3875	0.3928	0.0053	0.3945	0.007	0.0134	0.0178	-0.129	0.0115	-0.05
AX.215432792	0.25	0.2625	0.5002	0.2377	0.5794	0.3169	0.4752	0.547	0.0476	0.4297	0.0125
AX.215434160	0.4973	0.4302	0.4477	0.0175	0.4535	0.0233	0.039	0.0514	-0.156	0.0409	-0.0671
AX.215434903	0.5	0.4979	0.5034	0.0055	0.5052	0.0073	0.0109	0.0144	-0.0042	0.0145	-0.0021
AX.215434908	0.3438	0.3073	0.361	0.0537	0.3789	0.0716	0.1488	0.189	-0.1186	0.1034	-0.0365
AX.215440060	0.4786	0.4598	0.4932	0.0334	0.5043	0.0446	0.0678	0.0884	-0.0409	0.0825	-0.0188
AX.215455860	0.4375	0.426	0.5013	0.0752	0.5264	0.1003	0.1501	0.1906	-0.0269	0.1748	-0.0115
AX.215458789	0.4531	0.35	0.4959	0.1459	0.5446	0.1946	0.2943	0.3573	-0.2946	0.2994	-0.1031
AX.215460420	0.2656	0.2427	0.4957	0.253	0.5801	0.3374	0.5104	0.5816	-0.0944	0.4455	-0.0229
AX.215461046	0.2656	0.2344	0.4741	0.2397	0.554	0.3197	0.5057	0.577	-0.1333	0.4175	-0.0312
AX.215461568	0.2938	0.2543	0.4368	0.1824	0.4976	0.2433	0.4177	0.4889	-0.155	0.3262	-0.0395
AX.215468424	0.2656	0.3271	0.5029	0.1758	0.5615	0.2344	0.3496	0.4175	0.1879	0.3484	0.0615
AX.215471645	0.1875	0.251	0.5005	0.2495	0.5837	0.3326	0.4984	0.5699	0.2531	0.4441	0.0635
AX.215472678	0.2583	0.2343	0.3976	0.1633	0.4521	0.2177	0.4107	0.4816	-0.1024	0.2844	-0.024
AX.215474816	0.4219	0.3438	0.3848	0.041	0.3984	0.0547	0.1066	0.1373	-0.2273	0.0833	-0.0781
AX.215481627	0.5156	0.449	0.4589	0.01	0.4622	0.0133	0.0217	0.0287	-0.1485	0.0241	-0.0666
AX.215481900	0.2849	0.3076	0.3506	0.043	0.3649	0.0573	0.1226	0.1571	0.0738	0.0828	0.0227
AX.215482706	0.4688	0.4208	0.4326	0.0118	0.4365	0.0157	0.0272	0.0359	-0.1139	0.0271	-0.048
AX.215486196	0.3594	0.3156	0.335	0.0194	0.3415	0.0258	0.0579	0.0757	-0.1386	0.0378	-0.0438
AX.215487931	0.2677	0.2843	0.2985	0.0142	0.3033	0.0189	0.0476	0.0624	0.0584	0.0265	0.0166
AX.215540543	0.1875	0.25	0.3262	0.0762	0.3516	0.1016	0.2335	0.2889	0.25	0.1354	0.0625
AX.298525998	0.3594	0.3229	0.3527	0.0298	0.3626	0.0397	0.0844	0.1095	-0.1129	0.0587	-0.0365
AX.385242296	0.0981	0.1265	0.1261	-0.0004	0.126	-0.0006	-0.0033	-0.0044	0.2249	-0.0006	0.0284
AX.385242622	0.3125	0.2469	0.3251	0.0783	0.3512	0.1044	0.2407	0.2971	-0.2658	0.1386	-0.0656
AX.385242677	0.5	0.4573	0.4544	-0.0029	0.4535	-0.0038	-0.0063	-0.0085	-0.0934	-0.0071	-0.0427
AX.385242680	0.524	0.4386	0.5013	0.0627	0.5222	0.0836	0.1251	0.1601	-0.1946	0.1489	-0.0854
AX.385242696	0.4531	0.399	0.4489	0.0499	0.4655	0.0665	0.1112	0.1429	-0.1358	0.1107	-0.0541
AX.385242699	0.3281	0.3115	0.4133	0.1019	0.4473	0.1358	0.2464	0.3036	-0.0535	0.1972	-0.0166
AX.385245085	0.1875	0.2281	0.4899	0.2618	0.5771	0.349	0.5343	0.6047	0.1781	0.4522	0.0406
AX.385245276	0.5223	0.4438	0.4957	0.0518	0.513	0.0691	0.1046	0.1348	-0.1768	0.1243	-0.0785
AX.417109370	0.5469	0.4729	0.502	0.0291	0.5117	0.0388	0.058	0.0758	-0.1564	0.0736	-0.074
AX.417109443	0.2188	0.2146	0.4997	0.2851	0.5947	0.3801	0.5706	0.6392	-0.0194	0.484	-0.0042
AX.417109500	0.2188	0.2604	0.4067	0.1462	0.4554	0.195	0.3596	0.4282	0.16	0.2636	0.0416
AX.417109889	0.4375	0.3531	0.4845	0.1314	0.5283	0.1752	0.2712	0.3316	-0.2389	0.2708	-0.0844
AX.417109914	0.3281	0.351	0.4139	0.0629	0.4349	0.0839	0.1519	0.1928	0.0653	0.1292	0.0229
AX.417110018	0.2208	0.2221	0.5011	0.279	0.5942	0.3721	0.5568	0.6262	0.0057	0.4783	0.0013
AX.417110121	0.4353	0.4548	0.5038	0.049	0.5202	0.0654	0.0973	0.1257	0.0429	0.1199	0.0195
AX.417110155	0.375	0.3948	0.472	0.0772	0.4977	0.1029	0.1636	0.2068	0.0501	0.1701	0.0198
AX.417110219	0.375	0.3552	0.3776	0.0224	0.3851	0.0299	0.0594	0.0776	-0.0557	0.0463	-0.0198
AX.417110310	0.4688	0.4312	0.4855	0.0542	0.5036	0.0723	0.1117	0.1436	-0.087	0.1272	-0.0376
AX.417110402	0.2531	0.2308	0.4942	0.2634	0.582	0.3512	0.533	0.6034	-0.0966	0.4566	-0.0223
AX.417110469	0.4875	0.3938	0.4771	0.0833	0.5049	0.1111	0.1746	0.22	-0.238	0.1833	-0.0937
AX.417110564	0.2344	0.2604	0.5011	0.2407	0.5814	0.321	0.4804	0.5521	0.1	0.434	0.026
AX.417110610	0.3438	0.2688	0.4058	0.1371	0.4515	0.1827	0.3377	0.4048	-0.2791	0.2499	-0.075
AX.417110615	0.3594	0.3635	0.4002	0.0367	0.4124	0.0489	0.0916	0.1185	0.0115	0.0768	0.0041
AX.417110718	0.3073	0.2705	0.3784	0.1079	0.4144	0.1439	0.2852	0.3473	-0.1361	0.1973	-0.0368
AX.417110815	0.4688	0.4292	0.4635	0.0343	0.4749	0.0458	0.0741	0.0964	-0.0922	0.0802	-0.0396
AX.417110820	0.2031	0.1812	0.4474	0.2662	0.5361	0.3549	0.5949	0.6619	-0.1207	0.4334	-0.0219
AX.417110864	0.3594	0.2938	0.4128	0.119	0.4525	0.1587	0.2884	0.3508	-0.2234	0.2247	-0.0656
AX.417110870	0.3125	0.3531	0.4074	0.0542	0.4255	0.0723	0.1332	0.17	0.115	0.1118	0.0406
AX.417111059	0.3906	0.3323	0.3995	0.0672	0.4219	0.0896	0.1682	0.2123	-0.1755	0.1342	-0.0583
AX.417111087	0.4062	0.3271	0.3257	-0.0014	0.3252	-0.0019	-0.0043	-0.0058	-0.242	-0.0028	-0.0791
AX.417111134	0.4219	0.3396	0.4667	0.1271	0.5091	0.1695	0.2724	0.333	-0.2423	0.2567	-0.0823
AX.417111225	0.1875	0.1771	0.4935	0.3164	0.599	0.4219	0.6412	0.7043	-0.0588	0.5127	-0.0104
AX.417111293	0.3833	0.3424	0.35	0.0076	0.3525	0.0102	0.0218	0.0289	-0.1197	0.0155	-0.0409
AX.417111387	0.1875	0.2292	0.4899	0.2607	0.5768	0.3477	0.5322	0.6027	0.1818	0.451	0.0417
AX.417111393	0.4531	0.4406	0.4935	0.0528	0.5111	0.0704	0.1071	0.1378	-0.0284	0.1259	-0.0125
AX.417111403	0.4271	0.4276	0.4627	0.0351	0.4744	0.0468	0.0759	0.0987	0.0011	0.0818	5e-04
AX.417111463	0.3906	0.3802	0.4676	0.0874	0.4967	0.1165	0.1869	0.2346	-0.0274	0.188	-0.0104
AX.417111479	0.2812	0.299	0.4068	0.1078	0.4427	0.1438	0.265	0.3247	0.0592	0.2051	0.0178
AX.417111632	0.25	0.2906	0.3263	0.0357	0.3382	0.0476	0.1094	0.1407	0.1398	0.0671	0.0406
AX.417111667	0.4062	0.4292	0.4913	0.0622	0.512	0.0829	0.1265	0.1619	0.0534	0.1452	0.023
AX.417111683	0.4219	0.4135	0.4493	0.0358	0.4613	0.0477	0.0797	0.1035	-0.0202	0.0814	-0.0084
AX.417111684	0.3479	0.4149	0.4998	0.0849	0.5281	0.1132	0.1699	0.2144	0.1614	0.1935	0.067
AX.417111688	0.2812	0.3	0.3072	0.0072	0.3096	0.0096	0.0234	0.0309	0.0625	0.0137	0.0188
AX.417111738	0.2042	0.2011	0.4986	0.2975	0.5978	0.3967	0.5966	0.6636	-0.0152	0.4965	-0.0031
AX.417111772	0.1719	0.1562	0.5	0.3438	0.6146	0.4583	0.6875	0.7458	-0.1	0.5432	-0.0157
AX.417111793	0.1562	0.1479	0.171	0.0231	0.1787	0.0308	0.1351	0.1723	-0.0563	0.0361	-0.0083
AX.417111829	0.0781	0.0719	0.4994	0.4275	0.6419	0.5701	0.8561	0.888	-0.087	0.6142	-0.0062
AX.417111922	0.3281	0.374	0.4494	0.0755	0.4746	0.1007	0.168	0.2121	0.1226	0.1608	0.0459
AX.417111961	0.3281	0.3771	0.4143	0.0373	0.4268	0.0497	0.0899	0.1164	0.1298	0.0797	0.049
AX.417111992	0.1875	0.225	0.443	0.218	0.5156	0.2906	0.4921	0.5636	0.1667	0.375	0.0375
AX.417112007	0.25	0.2406	0.2435	0.0029	0.2445	0.0038	0.0118	0.0157	-0.039	0.0051	-0.0094
AX.417112170	0.4844	0.4656	0.5004	0.0348	0.512	0.0464	0.0696	0.0907	-0.0403	0.0869	-0.0188
AX.417112435	0.2188	0.199	0.2431	0.0441	0.2578	0.0589	0.1816	0.2283	-0.0995	0.0735	-0.0198
AX.417112463	0.3146	0.2815	0.3931	0.1117	0.4303	0.1489	0.284	0.346	-0.1177	0.2072	-0.0331
AX.417112466	0.2656	0.2188	0.4661	0.2473	0.5485	0.3298	0.5306	0.6012	-0.2143	0.4221	-0.0468
AX.417112560	0.4615	0.3583	0.3887	0.0304	0.3988	0.0405	0.0782	0.1016	-0.2878	0.0632	-0.1032
AX.417112567	0.4219	0.4052	0.4971	0.0918	0.5277	0.1225	0.1848	0.2321	-0.0411	0.2059	-0.0167
AX.417112782	0.3771	0.3249	0.5016	0.1767	0.5605	0.2356	0.3522	0.4203	-0.1605	0.349	-0.0522
AX.417112890	0.4938	0.4462	0.4916	0.0454	0.5067	0.0606	0.0924	0.1196	-0.1067	0.1094	-0.0476
AX.417112963	0.3438	0.3823	0.4794	0.0971	0.5117	0.1294	0.2025	0.2529	0.1008	0.2095	0.0385
AX.417112995	0.4531	0.4323	0.5021	0.0698	0.5254	0.0931	0.1391	0.1772	-0.0482	0.164	-0.0208
AX.417113127	0.4292	0.4534	0.4731	0.0197	0.4796	0.0262	0.0416	0.0547	0.0534	0.048	0.0242
AX.417113189	0.2031	0.1969	0.2084	0.0115	0.2122	0.0154	0.0553	0.0724	-0.0317	0.0191	-0.0062
AX.417113250	0.375	0.324	0.3259	0.0019	0.3265	0.0025	0.0058	0.0078	-0.1576	0.0038	-0.051
AX.417113257	0.2042	0.2032	0.5015	0.2983	0.6009	0.3977	0.5948	0.6618	-0.0048	0.4991	-0.001
AX.417113265	0.3906	0.3552	0.3696	0.0144	0.3743	0.0191	0.0388	0.0511	-0.0997	0.0297	-0.0354
AX.417113357	0.2969	0.3219	0.4381	0.1163	0.4769	0.155	0.2654	0.3251	0.0777	0.2286	0.025
AX.417113359	0.4375	0.4302	0.4857	0.0555	0.5042	0.074	0.1143	0.1468	-0.0169	0.1299	-0.0073
AX.417113395	0.25	0.225	0.4938	0.2688	0.5833	0.3583	0.5443	0.6143	-0.1111	0.4624	-0.025
AX.417113405	0.3438	0.2802	0.4997	0.2195	0.5729	0.2927	0.4393	0.5109	-0.2268	0.4067	-0.0636
AX.417113464	0.3594	0.3562	0.488	0.1317	0.5319	0.1757	0.27	0.3302	-0.0088	0.2729	-0.0032
AX.417113497	0.3135	0.29	0.4398	0.1498	0.4897	0.1998	0.3407	0.4079	-0.0813	0.2814	-0.0235
AX.417113563	0.5607	0.4915	0.497	0.0055	0.4988	0.0074	0.0111	0.0147	-0.1408	0.0145	-0.0692
AX.417113590	0.2188	0.1854	0.4524	0.2669	0.5413	0.3559	0.5901	0.6575	-0.1798	0.4369	-0.0334
AX.417113666	0.3594	0.3427	0.353	0.0103	0.3564	0.0137	0.0292	0.0385	-0.0486	0.0209	-0.0167
AX.417113697	0.5312	0.4396	0.4905	0.0509	0.5075	0.0679	0.1038	0.1338	-0.2085	0.1212	-0.0916
AX.417113737	0.375	0.3917	0.4075	0.0158	0.4128	0.0211	0.0388	0.0511	0.0426	0.0347	0.0167
AX.417113840	0.2188	0.2031	0.3604	0.1572	0.4128	0.2096	0.4363	0.5079	-0.0769	0.2631	-0.0157
AX.417113848	0.5312	0.4583	0.4542	-0.0042	0.4528	-0.0055	-0.0091	-0.0122	-0.1591	-0.0102	-0.0729
AX.417113971	0.3438	0.2917	0.3608	0.0691	0.3838	0.0921	0.1915	0.24	-0.1786	0.1301	-0.0521
AX.417113972	0.4062	0.4208	0.4956	0.0748	0.5205	0.0997	0.1508	0.1915	0.0347	0.1721	0.0146
AX.417113987	0.4219	0.4	0.4999	0.0999	0.5332	0.1332	0.1998	0.2498	-0.0547	0.222	-0.0219
AX.417114013	0.3438	0.299	0.3921	0.0932	0.4232	0.1242	0.2376	0.2935	-0.1498	0.1772	-0.0448
AX.417114033	0.3125	0.2823	0.4194	0.1372	0.4652	0.1829	0.327	0.3931	-0.107	0.2548	-0.0302
AX.417114234	0.3177	0.2829	0.4769	0.194	0.5416	0.2587	0.4068	0.4776	-0.1231	0.3607	-0.0348
AX.417114347	0.2969	0.2771	0.4921	0.215	0.5638	0.2867	0.437	0.5085	-0.0714	0.3966	-0.0198
AX.417114435	0.3125	0.3073	0.4902	0.1829	0.5511	0.2438	0.3731	0.4424	-0.0169	0.352	-0.0052
AX.417114461	0.4688	0.4469	0.4721	0.0252	0.4805	0.0336	0.0534	0.0699	-0.049	0.0607	-0.0219
AX.417114491	0.4531	0.4479	0.4887	0.0408	0.5023	0.0544	0.0834	0.1082	-0.0116	0.0985	-0.0052
AX.417114505	0.0938	0.1365	0.1454	0.009	0.1484	0.012	0.0618	0.0807	0.313	0.0139	0.0427
AX.417114517	0.1875	0.149	0.4931	0.3441	0.6077	0.4588	0.6979	0.7549	-0.2587	0.5391	-0.0385
AX.417114541	0.375	0.374	0.4985	0.1246	0.54	0.1661	0.2499	0.3075	-0.0028	0.2653	-0.001
AX.417114725	0.3594	0.3771	0.4825	0.1054	0.5176	0.1405	0.2184	0.2714	0.047	0.2255	0.0177
AX.417114726	0.3812	0.3936	0.4582	0.0646	0.4798	0.0861	0.1409	0.1795	0.0315	0.142	0.0124
AX.417114813	0.1917	0.2572	0.4518	0.1945	0.5166	0.2594	0.4306	0.502	0.2549	0.3492	0.0655
AX.417114988	0.4062	0.3302	0.3438	0.0136	0.3483	0.0181	0.0395	0.052	-0.2303	0.027	-0.076
AX.417114999	0.4312	0.3551	0.4553	0.1002	0.4887	0.1337	0.2202	0.2735	-0.2145	0.2073	-0.0761
AX.417115036	0.1094	0.1031	0.4997	0.3965	0.6318	0.5287	0.7936	0.8368	-0.0606	0.5895	-0.0063
AX.417115058	0.4844	0.425	0.4998	0.0748	0.5247	0.0997	0.1497	0.1901	-0.1397	0.1735	-0.0594
AX.417115094	0.3438	0.2854	0.3065	0.021	0.3135	0.0281	0.0687	0.0895	-0.2044	0.0393	-0.0584
AX.417115111	0.4219	0.4052	0.4824	0.0772	0.5081	0.1029	0.16	0.2026	-0.0411	0.1731	-0.0167
AX.417115123	0.3125	0.3042	0.326	0.0219	0.3333	0.0292	0.0671	0.0875	-0.0274	0.0419	-0.0083
AX.417115175	0.4062	0.4323	0.4333	0.001	0.4336	0.0013	0.0023	0.003	0.0602	0.0023	0.0261
AX.417115216	0.1812	0.1611	0.166	0.0048	0.1676	0.0064	0.0291	0.0385	-0.1247	0.0077	-0.0201
AX.417115250	0.2812	0.3042	0.3776	0.0734	0.402	0.0979	0.1944	0.2434	0.0753	0.1406	0.023
AX.417115310	0.3146	0.2594	0.4535	0.1941	0.5182	0.2588	0.428	0.4994	-0.2128	0.3494	-0.0552
AX.417115354	0.3594	0.351	0.4996	0.1486	0.5492	0.1981	0.2974	0.3608	-0.0237	0.3053	-0.0084
AX.417115455	0.3594	0.3083	0.4872	0.1789	0.5469	0.2385	0.3672	0.4362	-0.1655	0.3449	-0.0511
AX.417115492	0.2031	0.2094	0.232	0.0227	0.2396	0.0302	0.0976	0.1261	0.0299	0.0382	0.0063
AX.417115668	0.4792	0.3951	0.449	0.0539	0.4669	0.0719	0.1201	0.1539	-0.2129	0.1188	-0.0841
AX.417115754	0.4219	0.4188	0.4885	0.0697	0.5117	0.093	0.1427	0.1817	-0.0075	0.1599	-0.0031
AX.417115785	0.4115	0.3893	0.4945	0.1052	0.5296	0.1403	0.2128	0.2649	-0.0569	0.2297	-0.0222
AX.417115812	0.1719	0.1417	0.158	0.0163	0.1634	0.0217	0.1032	0.1331	-0.2132	0.0253	-0.0302
AX.417115814	0.2969	0.3083	0.3852	0.0769	0.4108	0.1025	0.1995	0.2494	0.0372	0.1482	0.0114
AX.417115816	0.2812	0.2958	0.3774	0.0816	0.4046	0.1088	0.2162	0.2689	0.0493	0.1545	0.0146
AX.417115819	0.2969	0.3083	0.3852	0.0769	0.4108	0.1025	0.1995	0.2494	0.0372	0.1482	0.0114
AX.417115850	0.3438	0.2875	0.4896	0.2021	0.557	0.2695	0.4128	0.4838	-0.1957	0.3782	-0.0563
AX.417115854	0.2344	0.1917	0.4737	0.282	0.5677	0.376	0.5954	0.6624	-0.2228	0.4652	-0.0427
AX.417115911	0.2812	0.25	0.3767	0.1267	0.4189	0.1689	0.3364	0.4033	-0.125	0.2253	-0.0312
AX.417115921	0.3438	0.325	0.3442	0.0192	0.3506	0.0256	0.0558	0.073	-0.0577	0.0379	-0.0188
AX.417115940	0.2812	0.3104	0.3615	0.0511	0.3786	0.0682	0.1414	0.1801	0.094	0.0988	0.0292
AX.417115992	0.2031	0.2385	0.4581	0.2195	0.5312	0.2927	0.4792	0.551	0.1485	0.3844	0.0354
AX.417116132	0.375	0.3073	0.3608	0.0535	0.3786	0.0713	0.1482	0.1883	-0.2203	0.1029	-0.0677
AX.417116147	0.4062	0.476	0.5038	0.0277	0.513	0.037	0.0551	0.0721	0.1466	0.0706	0.0698
AX.417116207	0.4375	0.3906	0.407	0.0164	0.4124	0.0218	0.0402	0.0529	-0.12	0.0358	-0.0469
AX.417116690	0.3396	0.2829	0.3039	0.021	0.3109	0.028	0.069	0.09	-0.2002	0.039	-0.0567
AX.417116747	0.2656	0.3	0.4585	0.1585	0.5114	0.2114	0.3458	0.4134	0.1146	0.302	0.0344
AX.417116820	0.3594	0.3146	0.4961	0.1815	0.5566	0.2421	0.3659	0.4349	-0.1424	0.3532	-0.0448
AX.417116862	0.375	0.3771	0.4908	0.1137	0.5286	0.1516	0.2316	0.2867	0.0055	0.2433	0.0021
AX.417116904	0.3906	0.3417	0.5022	0.1605	0.5557	0.214	0.3196	0.3851	-0.1433	0.3251	-0.0489
AX.417116914	0.4688	0.4083	0.4983	0.09	0.5283	0.12	0.1806	0.2271	-0.148	0.2028	-0.0605
AX.417117033	0.1406	0.1281	0.5008	0.3727	0.625	0.4969	0.7441	0.795	-0.0976	0.5699	-0.0125
AX.417117086	0.375	0.299	0.5013	0.2023	0.5687	0.2697	0.4036	0.4743	-0.2544	0.3848	-0.076
AX.417117174	0.5	0.4344	0.4951	0.0607	0.5153	0.0809	0.1226	0.157	-0.1511	0.1431	-0.0656
AX.417117190	0.4375	0.3583	0.3923	0.034	0.4036	0.0453	0.0866	0.1123	-0.2209	0.0706	-0.0792
AX.417117191	0.2969	0.2365	0.3343	0.0978	0.3669	0.1304	0.2926	0.3555	-0.2555	0.1708	-0.0604
AX.417117197	0.4135	0.3343	0.3491	0.0148	0.354	0.0197	0.0423	0.0556	-0.2371	0.0296	-0.0792
AX.417117224	0.2188	0.2229	0.4842	0.2613	0.5713	0.3484	0.5396	0.6098	0.0187	0.4483	0.0041
AX.417117243	0.5469	0.4688	0.5029	0.0342	0.5143	0.0456	0.068	0.0886	-0.1667	0.0858	-0.0781
AX.417117277	0.2969	0.2448	0.4916	0.2468	0.5739	0.3291	0.5021	0.5735	-0.2128	0.4358	-0.0521
AX.417117424	0.4531	0.3823	0.4261	0.0438	0.4408	0.0585	0.1029	0.1326	-0.1853	0.0946	-0.0708
AX.417117510	0.25	0.2115	0.2201	0.0086	0.223	0.0115	0.0393	0.0517	-0.1823	0.0146	-0.0385
AX.417117613	0.2969	0.3854	0.3864	0.001	0.3867	0.0013	0.0025	0.0034	0.2297	0.0021	0.0885
AX.417117649	0.2344	0.2	0.4807	0.2807	0.5742	0.3742	0.5839	0.6517	-0.1719	0.4678	-0.0344
AX.417117777	0.2812	0.2375	0.4996	0.2621	0.5869	0.3494	0.5246	0.5953	-0.1842	0.4582	-0.0437
AX.417117959	0.3125	0.3458	0.4073	0.0614	0.4277	0.0819	0.1508	0.1915	0.0964	0.1252	0.0333
AX.417117978	0.1562	0.1667	0.5009	0.3342	0.6123	0.4456	0.6673	0.7278	0.0625	0.5348	0.0105
AX.417118159	0.2344	0.225	0.316	0.091	0.3464	0.1214	0.288	0.3504	-0.0417	0.1566	-0.0094
AX.417118231	0.3542	0.3528	0.3682	0.0154	0.3734	0.0205	0.0418	0.055	-0.0037	0.0317	-0.0014
AX.417118400	0.375	0.4219	0.4446	0.0227	0.4521	0.0303	0.0511	0.067	0.1111	0.0524	0.0469
AX.417118482	0.3208	0.3039	0.351	0.0471	0.3667	0.0628	0.1342	0.1713	-0.0556	0.0902	-0.0169
AX.417118489	0.2344	0.2135	0.2319	0.0183	0.238	0.0244	0.079	0.1026	-0.0976	0.031	-0.0209
AX.417118533	0.3438	0.25	0.4421	0.1921	0.5062	0.2562	0.4346	0.5061	-0.375	0.3416	-0.0938
AX.417118636	0.2229	0.1926	0.2247	0.0321	0.2354	0.0428	0.143	0.182	-0.1576	0.0531	-0.0303
AX.417118925	0.3594	0.3042	0.4374	0.1332	0.4818	0.1776	0.3046	0.3686	-0.1815	0.2552	-0.0552
AX.417118991	0.3906	0.3969	0.4679	0.071	0.4915	0.0947	0.1517	0.1926	0.0157	0.157	0.0063
AX.417119173	0.3125	0.2781	0.3256	0.0475	0.3415	0.0633	0.1459	0.1855	-0.1236	0.0878	-0.0344
AX.417119200	0.3438	0.2927	0.4843	0.1916	0.5482	0.2555	0.3956	0.466	-0.1744	0.3612	-0.0511
AX.417119207	0.375	0.3031	0.3065	0.0034	0.3076	0.0045	0.011	0.0146	-0.2371	0.0064	-0.0719
AX.417119819	0.2344	0.2281	0.2545	0.0264	0.2633	0.0352	0.1038	0.1337	-0.0274	0.0456	-0.0063
AX.417120003	0.125	0.1198	0.1449	0.0251	0.1533	0.0335	0.1735	0.2187	-0.0435	0.0381	-0.0052
AX.417120073	0.3125	0.2844	0.2867	0.0023	0.2874	0.0031	0.008	0.0106	-0.0989	0.0043	-0.0281
AX.417120426	0.2656	0.3438	0.3704	0.0266	0.3792	0.0355	0.0719	0.0936	0.2273	0.0541	0.0782
AX.417120518	0.4062	0.3625	0.4947	0.1322	0.5387	0.1762	0.2672	0.3271	-0.1207	0.2765	-0.0437
AX.417120588	0.2656	0.2375	0.2544	0.0169	0.2601	0.0226	0.0666	0.0869	-0.1184	0.0296	-0.0281
AX.417120701	0.3778	0.3396	0.3776	0.038	0.3903	0.0507	0.1007	0.1299	-0.1126	0.0768	-0.0382
AX.417120749	0.3906	0.3292	0.499	0.1699	0.5557	0.2265	0.3404	0.4076	-0.1867	0.3376	-0.0614
AX.417120913	0.4219	0.399	0.4384	0.0394	0.4515	0.0525	0.0899	0.1164	-0.0574	0.0874	-0.0229
AX.417120971	0.1652	0.1777	0.4963	0.3185	0.6024	0.4247	0.6419	0.705	0.0706	0.5165	0.0125
AX.417121006	0.3125	0.3677	0.4638	0.096	0.4958	0.1281	0.2071	0.2583	0.1501	0.2025	0.0552
AX.417121056	0.25	0.224	0.484	0.26	0.5706	0.3467	0.5372	0.6075	-0.1163	0.4467	-0.026
AX.417121069	0.3906	0.3958	0.4268	0.031	0.4372	0.0413	0.0726	0.0946	0.0132	0.0684	0.0052
AX.417121078	0.2344	0.2198	0.2544	0.0346	0.266	0.0462	0.1361	0.1736	-0.0664	0.0592	-0.0146
AX.417121259	0.4107	0.4146	0.4905	0.0759	0.5158	0.1012	0.1547	0.1962	0.0094	0.1728	0.0039
AX.417121289	0.2656	0.3365	0.4884	0.152	0.5391	0.2026	0.3111	0.3758	0.2105	0.3053	0.0709
AX.417121369	0.2188	0.1948	0.5008	0.3061	0.6029	0.4081	0.6111	0.6769	-0.123	0.5068	-0.024
AX.417121395	0.6406	0.4844	0.4927	0.0083	0.4954	0.0111	0.0168	0.0223	-0.3226	0.0215	-0.1562
AX.417121513	0.3125	0.2708	0.2865	0.0156	0.2917	0.0208	0.0545	0.0714	-0.1538	0.0286	-0.0417
AX.417121533	0.4531	0.3688	0.4669	0.0982	0.4997	0.1309	0.2103	0.262	-0.2288	0.2074	-0.0843
AX.417121547	0.3125	0.3375	0.393	0.0555	0.4115	0.074	0.1412	0.1797	0.0741	0.1116	0.025
AX.417121624	0.3281	0.326	0.4995	0.1734	0.5573	0.2313	0.3472	0.415	-0.0064	0.3431	-0.0021
AX.417121638	0.3562	0.3113	0.4608	0.1495	0.5106	0.1993	0.3244	0.3903	-0.1442	0.2894	-0.0449
AX.417121644	0.375	0.326	0.4944	0.1683	0.5505	0.2244	0.3405	0.4077	-0.1502	0.333	-0.049
AX.417121650	0.3562	0.3141	0.4992	0.1851	0.5609	0.2469	0.3709	0.4401	-0.1342	0.3599	-0.0421
AX.417121773	0.3281	0.3781	0.4759	0.0978	0.5085	0.1303	0.2054	0.2563	0.1322	0.2096	0.05
AX.417121866	0.2812	0.2521	0.4622	0.2101	0.5322	0.2801	0.4546	0.5264	-0.1157	0.3746	-0.0291
AX.417121996	0.4625	0.3863	0.486	0.0997	0.5193	0.1329	0.2051	0.256	-0.1971	0.2166	-0.0762
AX.417122056	0.3594	0.3729	0.4267	0.0538	0.4447	0.0717	0.1261	0.1613	0.0363	0.1144	0.0135
AX.417122116	0.3594	0.3385	0.3354	-0.0032	0.3343	-0.0042	-0.0095	-0.0127	-0.0615	-0.0064	-0.0209
AX.417122123	0.3594	0.3125	0.335	0.0225	0.3424	0.0299	0.0671	0.0875	-0.15	0.0436	-0.0469
AX.417122155	0.25	0.2948	0.3264	0.0316	0.3369	0.0421	0.0968	0.125	0.1519	0.0597	0.0448
AX.417122203	0.375	0.3917	0.4075	0.0158	0.4128	0.0211	0.0388	0.0511	0.0426	0.0347	0.0167
AX.417122216	0.2052	0.228	0.2777	0.0496	0.2942	0.0662	0.1787	0.2249	0.1001	0.0857	0.0228
AX.417122487	0.4219	0.4604	0.494	0.0336	0.5052	0.0448	0.068	0.0887	0.0837	0.083	0.0385
AX.417122494	0.2698	0.319	0.3198	8e-04	0.3201	0.0011	0.0025	0.0033	0.1542	0.0016	0.0492
AX.417122546	0.4375	0.3729	0.4536	0.0807	0.4805	0.1076	0.1778	0.2238	-0.1732	0.1715	-0.0646
AX.417122553	0.3906	0.3969	0.4972	0.1003	0.5306	0.1337	0.2017	0.252	0.0157	0.2217	0.0063
AX.417122572	0.25	0.2271	0.3063	0.0792	0.3327	0.1056	0.2586	0.3174	-0.1009	0.1366	-0.0229
AX.417122578	0.4062	0.3708	0.5021	0.1313	0.5459	0.1751	0.2615	0.3207	-0.0955	0.2782	-0.0354
AX.417122636	0.3906	0.4073	0.468	0.0607	0.4883	0.081	0.1298	0.1659	0.0409	0.1366	0.0167
AX.417122702	0.3896	0.3663	0.4916	0.1253	0.5333	0.1671	0.2549	0.3133	-0.0637	0.2636	-0.0233
AX.417122779	0.1562	0.1458	0.1451	-0.0007	0.1449	-0.001	-0.005	-0.0067	-0.0714	-0.0011	-0.0104
AX.417122784	0.3594	0.4104	0.483	0.0726	0.5072	0.0967	0.1502	0.1908	0.1244	0.1641	0.051
AX.417122789	0.3125	0.2969	0.4065	0.1096	0.443	0.1462	0.2697	0.3299	-0.0526	0.2079	-0.0156
AX.417122852	0.351	0.3103	0.4283	0.1179	0.4676	0.1572	0.2754	0.3363	-0.1311	0.228	-0.0407
AX.520277259	0.4531	0.5031	0.5042	0.0011	0.5046	0.0014	0.0021	0.0028	0.0994	0.0029	0.05
AX.520277268	0.4427	0.4382	0.4995	0.0613	0.52	0.0818	0.1228	0.1572	-0.0103	0.1455	-0.0045
AX.520277340	0.1562	0.1531	0.4836	0.3305	0.5938	0.4406	0.6834	0.7421	-0.0204	0.5203	-0.0031
AX.520277410	0.4125	0.4364	0.4692	0.0328	0.4801	0.0438	0.07	0.0911	0.0547	0.0776	0.0239
AX.520362598	0.6208	0.4627	0.5002	0.0375	0.5127	0.05	0.075	0.0975	-0.3418	0.093	-0.1581
AX.520362628	0.1781	0.1829	0.491	0.3081	0.5937	0.4108	0.6275	0.6919	0.0262	0.5028	0.0048
AX.520362630	0.2656	0.2396	0.276	0.0364	0.2881	0.0485	0.1318	0.1684	-0.1087	0.0638	-0.026
AX.520362668	0.375	0.3552	0.4714	0.1162	0.5101	0.1549	0.2464	0.3036	-0.0557	0.2402	-0.0198
AX.520362683	0.3371	0.2746	0.282	0.0073	0.2844	0.0098	0.026	0.0344	-0.2273	0.0135	-0.0625
AX.520362690	0.224	0.2699	0.2919	0.022	0.2993	0.0294	0.0755	0.0982	0.1702	0.0403	0.0459
AX.520362756	0.3594	0.4094	0.4146	0.0052	0.4163	0.007	0.0126	0.0167	0.1221	0.0118	0.05
AX.520362790	0.1448	0.1782	0.4979	0.3197	0.6045	0.4263	0.6421	0.7052	0.1876	0.5187	0.0334
AX.520362826	0.4448	0.4233	0.4371	0.0138	0.4417	0.0184	0.0316	0.0417	-0.0507	0.0319	-0.0215
AX.520362835	0.3802	0.3993	0.4395	0.0402	0.4529	0.0537	0.0916	0.1185	0.0477	0.0893	0.0191
AX.520362840	0.304	0.2374	0.2592	0.0219	0.2665	0.0292	0.0843	0.1094	-0.2808	0.0382	-0.0666
AX.520362847	0.3667	0.319	0.36	0.041	0.3737	0.0547	0.1139	0.1463	-0.1493	0.0803	-0.0477
AX.520362849	0.3906	0.3562	0.4262	0.07	0.4495	0.0933	0.1642	0.2075	-0.0965	0.1449	-0.0344
AX.520362862	0.1719	0.2333	0.4817	0.2483	0.5645	0.3311	0.5156	0.5866	0.2634	0.4319	0.0614
AX.520362863	0.2812	0.2385	0.4893	0.2508	0.5729	0.3344	0.5125	0.5836	-0.179	0.4391	-0.0427
AX.520362865	0.2344	0.2396	0.5018	0.2622	0.5892	0.3496	0.5225	0.5934	0.0217	0.4598	0.0052
AX.520362874	0.3438	0.3708	0.4719	0.101	0.5055	0.1347	0.2141	0.2665	0.073	0.2141	0.027
AX.520362876	0.1875	0.1708	0.1711	3e-04	0.1712	4e-04	0.0017	0.0023	-0.0976	5e-04	-0.0167
AX.520362879	0.4688	0.4708	0.5017	0.0309	0.512	0.0412	0.0616	0.0805	0.0044	0.0779	0.002
AX.520362888	0.1927	0.1964	0.4931	0.2967	0.592	0.3956	0.6017	0.6682	0.0188	0.4923	0.0037
AX.520362892	0.351	0.3813	0.3978	0.0165	0.4033	0.022	0.0415	0.0546	0.0793	0.0356	0.0303
AX.520362894	0.2656	0.2771	0.3849	0.1079	0.4209	0.1438	0.2802	0.3417	0.0414	0.1989	0.0115
AX.520362895	0.2924	0.2713	0.4921	0.2209	0.5658	0.2945	0.4488	0.5205	-0.0779	0.4041	-0.0211
AX.520362906	0.4688	0.4042	0.4904	0.0863	0.5192	0.115	0.1759	0.2216	-0.1598	0.1931	-0.0646
AX.520362910	0.2344	0.1865	0.4863	0.2999	0.5863	0.3998	0.6166	0.682	-0.257	0.4914	-0.0479
AX.520362928	0.2344	0.2417	0.5008	0.2592	0.5872	0.3456	0.5175	0.5885	0.0302	0.4557	0.0073
AX.520362929	0.4131	0.4652	0.468	0.0027	0.4689	0.0036	0.0058	0.0077	0.1121	0.0068	0.0521
AX.520362931	0.2969	0.2406	0.4574	0.2167	0.5296	0.289	0.4739	0.5457	-0.2338	0.3806	-0.0563
AX.520362934	0.4375	0.4427	0.503	0.0603	0.5231	0.0804	0.1199	0.1537	0.0118	0.1443	0.0052
AX.520362937	0.2812	0.2844	0.4783	0.1939	0.543	0.2586	0.4055	0.4763	0.011	0.3614	0.0032
AX.520362944	0.2188	0.2635	0.4067	0.1432	0.4544	0.1909	0.352	0.4201	0.17	0.2592	0.0447
AX.520362948	0.2656	0.2406	0.2545	0.0139	0.2591	0.0185	0.0545	0.0714	-0.1039	0.0243	-0.025
AX.520362949	0.4844	0.376	0.3994	0.0234	0.4072	0.0312	0.0586	0.0766	-0.2881	0.05	-0.1084
AX.520362957	0.3125	0.2656	0.4973	0.2317	0.5745	0.3089	0.4659	0.5377	-0.1765	0.4207	-0.0469
AX.520362958	0.3438	0.2854	0.3065	0.021	0.3135	0.0281	0.0687	0.0895	-0.2044	0.0393	-0.0584
AX.520362960	0.2031	0.199	0.5004	0.3015	0.6009	0.402	0.6024	0.6689	-0.0209	0.5018	-0.0041
AX.520362968	0.375	0.3677	0.4906	0.1229	0.5316	0.1639	0.2505	0.3083	-0.0198	0.2592	-0.0073
AX.520363003	0.1875	0.1677	0.5007	0.333	0.6117	0.4439	0.665	0.7258	-0.118	0.5334	-0.0198
AX.520363004	0.2031	0.2042	0.2085	0.0043	0.21	0.0058	0.0208	0.0276	0.0051	0.0073	0.0011
AX.520363005	0.3043	0.3171	0.4425	0.1254	0.4843	0.1672	0.2834	0.3452	0.0404	0.2448	0.0128
AX.520363006	0.2344	0.326	0.3537	0.0277	0.363	0.0369	0.0783	0.1017	0.2812	0.0548	0.0916
AX.520363009	0.5	0.501	0.5034	0.0024	0.5042	0.0032	0.0048	0.0063	0.0021	0.0064	0.001
AX.520363011	0.1719	0.1729	0.5012	0.3283	0.6107	0.4378	0.655	0.7168	0.006	0.5293	0.001
AX.520363027	0.2552	0.2756	0.2696	-0.006	0.2676	-0.008	-0.0224	-0.0301	0.0741	-0.0111	0.0204
AX.520363035	0.5408	0.4683	0.5019	0.0336	0.5132	0.0449	0.067	0.0874	-0.1547	0.0844	-0.0725
AX.520363145	0.3929	0.3691	0.4564	0.0873	0.4856	0.1164	0.1913	0.2398	-0.0643	0.1846	-0.0238
AX.520363149	0.4229	0.3759	0.4546	0.0788	0.4809	0.105	0.1733	0.2184	-0.1251	0.1683	-0.047
AX.520447217	0.4583	0.3836	0.492	0.1084	0.5281	0.1445	0.2203	0.2736	-0.1948	0.2344	-0.0747
AX.520447273	0.2054	0.183	0.1857	0.0027	0.1866	0.0036	0.0144	0.0192	-0.1222	0.0044	-0.0224
AX.520447304	0.154	0.1301	0.143	0.0129	0.1473	0.0172	0.0903	0.1169	-0.1838	0.0198	-0.0239
AX.520447390	0.3438	0.3333	0.3775	0.0442	0.3923	0.0589	0.1171	0.1502	-0.0312	0.0884	-0.0105
AX.520447401	0.4677	0.4521	0.5035	0.0514	0.5207	0.0686	0.1021	0.1317	-0.0346	0.1251	-0.0156
AX.520447417	0.2265	0.2403	0.4648	0.2245	0.5396	0.2993	0.483	0.5547	0.0574	0.394	0.0138
AX.520447430	0.5781	0.4594	0.4996	0.0402	0.513	0.0536	0.0805	0.1046	-0.2585	0.0992	-0.1187
AX.520447433	0.3594	0.2927	0.4987	0.206	0.5674	0.2747	0.4131	0.4841	-0.2278	0.3883	-0.0667
AX.520447438	0.4375	0.3531	0.4845	0.1314	0.5283	0.1752	0.2712	0.3316	-0.2389	0.2708	-0.0844
AX.520447448	0.1094	0.099	0.4996	0.4006	0.6331	0.5342	0.8019	0.8437	-0.1053	0.5928	-0.0104
AX.520447466	0.3594	0.2958	0.3347	0.0389	0.3477	0.0518	0.1161	0.1491	-0.2148	0.0736	-0.0636
AX.520447473	0.4062	0.3583	0.4536	0.0953	0.4854	0.127	0.21	0.2617	-0.1337	0.198	-0.0479
AX.520447488	0.4688	0.4323	0.4792	0.0469	0.4948	0.0625	0.0978	0.1263	-0.0843	0.1101	-0.0365
AX.520447501	0.3281	0.2948	0.3691	0.0743	0.3939	0.0991	0.2013	0.2516	-0.1131	0.1405	-0.0333
AX.520447506	0.3229	0.3019	0.4685	0.1665	0.524	0.222	0.3555	0.4238	-0.0695	0.3181	-0.021
AX.520447517	0.25	0.2562	0.4942	0.238	0.5736	0.3173	0.4815	0.5532	0.0244	0.4266	0.0062
AX.520447520	0.3438	0.2833	0.3919	0.1085	0.4281	0.1447	0.277	0.3381	-0.2132	0.2019	-0.0605
AX.520447521	0.4323	0.361	0.445	0.084	0.473	0.1119	0.1887	0.2367	-0.1973	0.1752	-0.0713
AX.520447530	0.2031	0.1448	0.4908	0.346	0.6061	0.4613	0.705	0.7611	-0.4029	0.5394	-0.0583
AX.520447543	0.2344	0.174	0.4949	0.3209	0.6019	0.4279	0.6485	0.711	-0.3473	0.518	-0.0604
AX.520447555	0.4844	0.3823	0.4962	0.1139	0.5342	0.1519	0.2296	0.2843	-0.267	0.2459	-0.1021
AX.520447562	0.1562	0.1188	0.4928	0.374	0.6175	0.4987	0.759	0.8076	-0.3153	0.5659	-0.0374
AX.520447571	0.4025	0.3659	0.4621	0.0962	0.4942	0.1283	0.2082	0.2596	-0.1001	0.2023	-0.0366
AX.520447574	0.1482	0.167	0.1685	0.0015	0.169	0.002	0.009	0.012	0.1126	0.0024	0.0188
AX.520447580	0.1771	0.1849	0.1882	0.0032	0.1892	0.0043	0.0171	0.0227	0.0425	0.0053	0.0078
AX.520447589	0.3156	0.3633	0.4733	0.11	0.51	0.1467	0.2325	0.2877	0.1311	0.2304	0.0477
AX.520447598	0.2812	0.3042	0.3072	0.0031	0.3083	0.0041	0.01	0.0133	0.0753	0.0059	0.023
AX.520447599	0.1875	0.2521	0.3443	0.0922	0.375	0.1229	0.2678	0.3278	0.2562	0.1643	0.0646
AX.520447604	0.3594	0.3521	0.3698	0.0177	0.3757	0.0236	0.0478	0.0627	-0.0207	0.0364	-0.0073
AX.520447612	0.0948	0.1344	0.4893	0.3549	0.6076	0.4732	0.7253	0.7788	0.2949	0.5467	0.0396
AX.520447616	0.2031	0.2125	0.276	0.0635	0.2972	0.0847	0.2301	0.285	0.0441	0.1076	0.0094
AX.520447622	0.251	0.2914	0.5022	0.2109	0.5725	0.2811	0.4198	0.4911	0.1384	0.3968	0.0404
AX.86903524	0.4219	0.475	0.4981	0.0231	0.5059	0.0309	0.0465	0.061	0.1118	0.0588	0.0531
AX.86903693	0.3125	0.3302	0.3616	0.0314	0.3721	0.0419	0.0868	0.1125	0.0536	0.0625	0.0177
AX.86905286	0.1719	0.1844	0.4917	0.3073	0.5941	0.4097	0.625	0.6896	0.0678	0.5023	0.0125
AX.86905307	0.3281	0.2875	0.4256	0.1381	0.4717	0.1842	0.3245	0.3905	-0.1413	0.2585	-0.0406
AX.86905538	0.3344	0.3228	0.4735	0.1507	0.5238	0.201	0.3183	0.3837	-0.0359	0.2968	-0.0116
AX.86905567	0.3906	0.3938	0.503	0.1092	0.5394	0.1456	0.2172	0.27	0.0079	0.2402	0.0032
AX.86905787	0.3125	0.3021	0.5003	0.1982	0.5664	0.2643	0.3962	0.4667	-0.0345	0.3787	-0.0104
AX.86906112	0.5156	0.449	0.4589	0.01	0.4622	0.0133	0.0217	0.0287	-0.1485	0.0241	-0.0666
AX.86906222	0.2969	0.25	0.4741	0.2241	0.5488	0.2988	0.4727	0.5445	-0.1875	0.3984	-0.0469
AX.86906425	0.2188	0.2208	0.3606	0.1398	0.4072	0.1864	0.3876	0.4577	0.0094	0.2392	0.002
AX.86907289	0.25	0.2115	0.2201	0.0086	0.223	0.0115	0.0393	0.0517	-0.1823	0.0146	-0.0385
AX.86907949	0.3125	0.2708	0.4061	0.1353	0.4512	0.1803	0.3331	0.3997	-0.1538	0.2473	-0.0417
AX.86908786	0.0781	0.074	0.4975	0.4235	0.6387	0.5647	0.8513	0.8841	-0.0558	0.6098	-0.0041
AX.86909514	0.4464	0.4155	0.466	0.0506	0.4829	0.0674	0.1085	0.1396	-0.0745	0.1153	-0.0309
AX.86910106	0.2969	0.2948	0.2971	0.0023	0.2979	0.0031	0.0077	0.0103	-0.0071	0.0043	-0.0021
AX.86911562	0.5156	0.4396	0.4998	0.0602	0.5199	0.0803	0.1205	0.1544	-0.173	0.1432	-0.076
AX.86911708	0.3594	0.3135	0.4815	0.1679	0.5374	0.2239	0.3488	0.4166	-0.1462	0.3262	-0.0459
AX.86912404	0.2188	0.1917	0.4969	0.3052	0.5986	0.407	0.6143	0.6798	-0.1413	0.5035	-0.0271
AX.86912922	0.1917	0.2958	0.4019	0.1061	0.4373	0.1415	0.2641	0.3236	0.352	0.201	0.1041
AX.86915346	0.4427	0.4257	0.4804	0.0548	0.4987	0.073	0.114	0.1464	-0.04	0.1271	-0.017
AX.86915461	0.4062	0.3375	0.4318	0.0943	0.4632	0.1257	0.2184	0.2714	-0.2037	0.1898	-0.0687
AX.86917786	0.4375	0.376	0.3775	0.0014	0.3779	0.0019	0.0038	0.005	-0.1634	0.003	-0.0615
AX.86918829	0.3281	0.374	0.468	0.094	0.4993	0.1254	0.2009	0.2511	0.1226	0.2003	0.0459
AX.86919467	0.3365	0.2698	0.2815	0.0117	0.2854	0.0156	0.0416	0.0547	-0.2473	0.0214	-0.0667
AX.86919634	0.1406	0.1365	0.4863	0.3498	0.6029	0.4664	0.7194	0.7737	-0.0305	0.5401	-0.0041
AX.86920300	0.2969	0.3094	0.4584	0.1491	0.5081	0.1988	0.3252	0.3912	0.0404	0.2878	0.0125
AX.86920950	0.4771	0.4619	0.468	0.0061	0.47	0.0082	0.0131	0.0173	-0.0329	0.0152	-0.0152
AX.86921069	0.375	0.3094	0.4194	0.11	0.4561	0.1467	0.2623	0.3216	-0.2121	0.2124	-0.0656
AX.86921650	0.375	0.3479	0.463	0.115	0.5013	0.1534	0.2485	0.306	-0.0778	0.2352	-0.0271
AX.86922892	0.3906	0.3417	0.5022	0.1605	0.5557	0.214	0.3196	0.3851	-0.1433	0.3251	-0.0489
AX.86922935	0.4062	0.3208	0.4428	0.1219	0.4834	0.1626	0.2754	0.3363	-0.2662	0.2394	-0.0854
AX.86924786	0.2656	0.3	0.2974	-0.0026	0.2965	-0.0035	-0.0087	-0.0116	0.1146	-0.0049	0.0344
AX.86924908	0.3125	0.2906	0.3068	0.0162	0.3122	0.0215	0.0527	0.069	-0.0753	0.0304	-0.0219
AX.86925991	0.3594	0.4271	0.45	0.0229	0.4577	0.0306	0.051	0.0669	0.1585	0.0534	0.0677
AX.86926758	0.5223	0.4382	0.4633	0.0251	0.4717	0.0335	0.0542	0.0709	-0.1919	0.0596	-0.0841
AX.86927233	0.4688	0.3667	0.4845	0.1178	0.5238	0.1571	0.2432	0.2999	-0.2784	0.248	-0.1021
AX.86927473	0.2656	0.2979	0.5025	0.2045	0.5706	0.2727	0.4071	0.4779	0.1084	0.3884	0.0323
AX.86927949	0.3438	0.3438	0.407	0.0632	0.4281	0.0843	0.1554	0.197	0	0.1285	0
AX.86929259	0.4375	0.4	0.4984	0.0984	0.5312	0.1312	0.1975	0.2471	-0.0938	0.2187	-0.0375
AX.86930168	0.2344	0.199	0.5012	0.3022	0.6019	0.4029	0.603	0.6694	-0.178	0.503	-0.0354
AX.86931476	0.2476	0.2775	0.4973	0.2198	0.5705	0.293	0.4419	0.5136	0.1078	0.4056	0.0299
AX.86931810	0.1719	0.2312	0.4992	0.268	0.5885	0.3573	0.5368	0.6071	0.2568	0.4648	0.0593
AX.86932533	0.4062	0.4323	0.5036	0.0713	0.5273	0.0951	0.1416	0.1802	0.0602	0.1674	0.0261
AX.86933145	0.2969	0.2844	0.2969	0.0125	0.3011	0.0167	0.0423	0.0556	-0.044	0.0234	-0.0125
AX.86933857	0.25	0.249	0.3437	0.0948	0.3753	0.1264	0.2757	0.3367	-0.0042	0.1683	-0.001
AX.86934102	0.375	0.374	0.4072	0.0333	0.4183	0.0443	0.0817	0.106	-0.0028	0.0708	-0.001
AX.86934381	0.3281	0.2885	0.3993	0.1107	0.4362	0.1477	0.2774	0.3385	-0.1372	0.2075	-0.0396
AX.86934608	0.2969	0.324	0.3171	-0.0069	0.3148	-0.0092	-0.0217	-0.0292	0.0836	-0.0136	0.0271
AX.86934746	0.3125	0.3625	0.4793	0.1168	0.5182	0.1557	0.2437	0.3005	0.1379	0.2443	0.05
AX.86934793	0.3438	0.3062	0.5021	0.1958	0.5674	0.2611	0.3901	0.4602	-0.1224	0.3764	-0.0376
AX.86935087	0.3906	0.3562	0.4262	0.07	0.4495	0.0933	0.1642	0.2075	-0.0965	0.1449	-0.0344
AX.86935954	0.3438	0.2802	0.3435	0.0633	0.3646	0.0844	0.1842	0.2314	-0.2268	0.1172	-0.0636
AX.86937339	0.2031	0.1698	0.5	0.3302	0.61	0.4402	0.6604	0.7217	-0.1963	0.5303	-0.0333
AX.86937567	0.2031	0.201	0.2085	0.0074	0.2109	0.0099	0.0356	0.0469	-0.0104	0.0124	-0.0021
AX.86938902	0.4844	0.4365	0.4756	0.0391	0.4886	0.0521	0.0822	0.1067	-0.1098	0.0925	-0.0479
AX.86940540	0.4062	0.3125	0.3435	0.031	0.3538	0.0413	0.0903	0.1168	-0.3	0.0601	-0.0937
AX.86940633	0.5469	0.5021	0.5025	4e-04	0.5026	5e-04	8e-04	0.001	-0.0892	0.001	-0.0448
AX.86940967	0.3281	0.3365	0.4586	0.1222	0.4993	0.1629	0.2664	0.3262	0.0248	0.2455	0.0084
AX.86941199	0.4135	0.392	0.4477	0.0557	0.4663	0.0743	0.1244	0.1592	-0.0548	0.1221	-0.0215
AX.86943374	0.25	0.2438	0.4623	0.2186	0.5352	0.2914	0.4728	0.5445	-0.0256	0.3853	-0.0062
AX.86943679	0.4062	0.3594	0.3926	0.0332	0.4036	0.0443	0.0846	0.1097	-0.1304	0.0691	-0.0468
AX.86943900	0.4375	0.3969	0.5028	0.1059	0.5381	0.1412	0.2106	0.2624	-0.1024	0.2341	-0.0406
AX.86944885	0.1719	0.1802	0.184	0.0038	0.1852	0.005	0.0204	0.0271	0.0462	0.0061	0.0083
AX.86945665	0.2812	0.2438	0.4191	0.1753	0.4775	0.2338	0.4184	0.4896	-0.1538	0.3091	-0.0374
AX.86945745	0.3438	0.376	0.4719	0.0959	0.5039	0.1279	0.2032	0.2537	0.0859	0.2049	0.0322
AX.86946048	0.4688	0.4302	0.4718	0.0416	0.4857	0.0555	0.0882	0.1142	-0.0896	0.0973	-0.0386
AX.86946108	0.3281	0.374	0.4494	0.0755	0.4746	0.1007	0.168	0.2121	0.1226	0.1608	0.0459
AX.86947646	0.4219	0.3906	0.4265	0.0359	0.4385	0.0479	0.0841	0.1091	-0.08	0.0785	-0.0313
AX.86948335	0.3594	0.401	0.4594	0.0583	0.4788	0.0778	0.127	0.1625	0.1039	0.1299	0.0416
AX.86948545	0.1406	0.201	0.4814	0.2804	0.5749	0.3738	0.5824	0.6503	0.3005	0.4679	0.0604
AX.86948643	0.3229	0.3149	0.4878	0.173	0.5455	0.2307	0.3546	0.4228	-0.0256	0.3366	-0.008
AX.86949068	0.2344	0.2021	0.3157	0.1136	0.3535	0.1514	0.3598	0.4284	-0.1598	0.1898	-0.0323
AX.86949724	0.3125	0.3073	0.3612	0.054	0.3792	0.0719	0.1494	0.1897	-0.0169	0.1039	-0.0052
AX.86950155	0.4844	0.425	0.4754	0.0504	0.4922	0.0672	0.106	0.1365	-0.1397	0.1168	-0.0594
AX.86950476	0.6719	0.4823	0.4963	0.014	0.501	0.0187	0.0282	0.0373	-0.3931	0.0361	-0.1896
AX.86950573	0.5	0.451	0.4719	0.0208	0.4788	0.0278	0.0442	0.0581	-0.1085	0.0506	-0.049
AX.86951708	0.4219	0.4271	0.4388	0.0117	0.4427	0.0156	0.0267	0.0353	0.0122	0.0273	0.0052
AX.86952334	0.3906	0.3292	0.4258	0.0966	0.458	0.1288	0.2269	0.2813	-0.1867	0.1921	-0.0614
AX.86954767	0.4688	0.4708	0.5017	0.0309	0.512	0.0412	0.0616	0.0805	0.0044	0.0779	0.002
AX.86955401	0.4844	0.4562	0.4974	0.0411	0.5111	0.0548	0.0827	0.1073	-0.0616	0.1008	-0.0282
AX.86955911	0.3281	0.3479	0.3856	0.0376	0.3981	0.0502	0.0976	0.1261	0.0569	0.077	0.0198
AX.86956984	0.2031	0.2115	0.2321	0.0206	0.2389	0.0275	0.0888	0.115	0.0394	0.0348	0.0084
AX.86957282	0.4375	0.424	0.4637	0.0397	0.4769	0.0529	0.0856	0.111	-0.0319	0.0919	-0.0135
AX.86958130	0.2969	0.25	0.4575	0.2075	0.5267	0.2767	0.4536	0.5253	-0.1875	0.3689	-0.0469
AX.86958499	0.1719	0.1562	0.1836	0.0273	0.1927	0.0365	0.1489	0.1892	-0.1	0.0432	-0.0157
AX.86959003	0.3281	0.2365	0.4121	0.1757	0.4707	0.2342	0.4263	0.4976	-0.3877	0.3068	-0.0916
AX.86959079	0.3438	0.3958	0.4078	0.012	0.4118	0.016	0.0293	0.0387	0.1316	0.0264	0.052
AX.86959543	0.5	0.4125	0.4713	0.0588	0.4909	0.0784	0.1247	0.1597	-0.2121	0.1334	-0.0875
AX.86959787	0.375	0.3104	0.3921	0.0816	0.4193	0.1089	0.2082	0.2596	-0.2081	0.1579	-0.0646
AX.86960936	0.2969	0.2927	0.3166	0.0239	0.3245	0.0318	0.0754	0.0981	-0.0142	0.045	-0.0042
AX.86961259	0.3281	0.3583	0.3857	0.0274	0.3949	0.0365	0.071	0.0925	0.0843	0.0569	0.0302
AX.86962179	0.3906	0.3167	0.4256	0.1089	0.4619	0.1452	0.256	0.3144	-0.2336	0.2126	-0.0739
AX.86962545	0.4219	0.399	0.4882	0.0892	0.5179	0.1189	0.1827	0.2297	-0.0574	0.1979	-0.0229
AX.86963404	0.2969	0.2823	0.4815	0.1992	0.5479	0.2656	0.4137	0.4847	-0.0517	0.37	-0.0146
AX.86963636	0.2188	0.3125	0.4792	0.1667	0.5348	0.2223	0.3479	0.4157	0.3	0.3234	0.0937
AX.86963951	0.2812	0.2771	0.3068	0.0297	0.3167	0.0396	0.0969	0.1252	-0.015	0.0548	-0.0041
AX.86965188	0.3125	0.3052	0.3773	0.0721	0.4014	0.0962	0.1911	0.2396	-0.0239	0.1384	-0.0073
AX.86966221	0.4062	0.3354	0.4318	0.0963	0.4639	0.1285	0.2231	0.2769	-0.2112	0.1933	-0.0708
AX.86968300	0.3906	0.3552	0.4135	0.0583	0.4329	0.0777	0.141	0.1795	-0.0997	0.1206	-0.0354
AX.86968846	0.375	0.351	0.42	0.069	0.443	0.092	0.1643	0.2076	-0.0682	0.1418	-0.024
AX.86969749	0.6406	0.4708	0.4993	0.0285	0.5088	0.038	0.057	0.0746	-0.3606	0.0717	-0.1698
AX.86969906	0.3594	0.276	0.3158	0.0398	0.3291	0.0531	0.126	0.1612	-0.3019	0.0733	-0.0834
AX.86970085	0.2656	0.2573	0.4481	0.1908	0.5117	0.2544	0.4258	0.4972	-0.0324	0.3426	-0.0083
AX.86970883	0.3208	0.2865	0.4601	0.1736	0.5179	0.2315	0.3774	0.447	-0.12	0.3244	-0.0343
AX.86970986	0.2812	0.3	0.3262	0.0262	0.335	0.035	0.0804	0.1044	0.0625	0.0499	0.0188
AX.86971831	0.5	0.4312	0.4438	0.0125	0.4479	0.0167	0.0282	0.0372	-0.1594	0.0293	-0.0688
AX.86972174	0.3438	0.3906	0.3936	0.0029	0.3945	0.0039	0.0074	0.0099	0.12	0.0064	0.0468
AX.86973543	0.2656	0.2323	0.3344	0.1021	0.3685	0.1362	0.3054	0.3696	-0.1435	0.1774	-0.0333
AX.86973841	0.0938	0.1458	0.462	0.3162	0.5674	0.4215	0.6843	0.743	0.3571	0.4935	0.052
AX.86973878	0.3156	0.2704	0.4944	0.2239	0.569	0.2986	0.453	0.5248	-0.1672	0.4093	-0.0452
AX.86973901	0.2969	0.3062	0.3354	0.0291	0.3451	0.0388	0.0868	0.1125	0.0306	0.0559	0.0093
AX.86974662	0.2188	0.2396	0.2657	0.0261	0.2744	0.0348	0.0983	0.1269	0.087	0.0458	0.0208
AX.86974782	0.3906	0.3229	0.3525	0.0295	0.3623	0.0394	0.0838	0.1087	-0.2097	0.0582	-0.0677
AX.86976018	0.4844	0.3865	0.3849	-0.0015	0.3844	-0.002	-0.0039	-0.0052	-0.2534	-0.0033	-0.0979
AX.86976532	0.4062	0.3125	0.4426	0.1301	0.486	0.1735	0.294	0.357	-0.3	0.2524	-0.0937
AX.86978144	0.4219	0.3271	0.3523	0.0252	0.3607	0.0336	0.0715	0.0931	-0.2898	0.0499	-0.0948
AX.86978244	0.375	0.3312	0.3924	0.0611	0.4128	0.0815	0.1558	0.1975	-0.1321	0.1219	-0.0438
AX.86978267	0.3667	0.3554	0.3767	0.0213	0.3838	0.0284	0.0565	0.074	-0.0317	0.0441	-0.0113
AX.86979078	0.2031	0.2135	0.2321	0.0186	0.2383	0.0247	0.0799	0.1038	0.0488	0.0315	0.0104
AX.86979287	0.3594	0.3573	0.3698	0.0125	0.374	0.0167	0.0339	0.0447	-0.0058	0.026	-0.0021
AX.86981253	0.4281	0.3791	0.5018	0.1227	0.5427	0.1637	0.2446	0.3015	-0.1294	0.2636	-0.049
AX.86981386	0.3281	0.3531	0.4823	0.1292	0.5254	0.1723	0.2679	0.3279	0.0708	0.2663	0.025
AX.86981397	0.375	0.4167	0.5036	0.0869	0.5326	0.1159	0.1726	0.2176	0.1	0.1987	0.0417
AX.86982215	0.2656	0.2885	0.3353	0.0468	0.3509	0.0624	0.1395	0.1777	0.0794	0.0877	0.0229
AX.86982914	0.2188	0.175	0.1958	0.0208	0.2028	0.0278	0.1065	0.1371	-0.25	0.0337	-0.0438
AX.86982976	0.2969	0.274	0.3163	0.0423	0.3304	0.0564	0.1338	0.1708	-0.0837	0.0777	-0.0229
AX.86983404	0.375	0.3667	0.4325	0.0658	0.4544	0.0878	0.1522	0.1931	-0.0227	0.1386	-0.0083
AX.86984252	0.3656	0.3989	0.4802	0.0813	0.5073	0.1084	0.1694	0.2137	0.0833	0.1804	0.0333
AX.86986421	0.3125	0.3573	0.4328	0.0755	0.458	0.1007	0.1745	0.2199	0.1254	0.1567	0.0448
AX.86987045	0.3906	0.3021	0.4742	0.1721	0.5316	0.2295	0.363	0.4317	-0.2931	0.3288	-0.0885
AX.86987383	0.3125	0.2875	0.4195	0.132	0.4635	0.176	0.3147	0.3798	-0.087	0.2471	-0.025
AX.86987452	0.1094	0.125	0.5	0.375	0.625	0.5	0.75	0.8	0.125	0.5714	0.0156
AX.86988448	0.1094	0.1271	0.1582	0.0312	0.1686	0.0415	0.1969	0.2463	0.1393	0.0476	0.0177
AX.86988515	0.2344	0.2292	0.2546	0.0254	0.263	0.0339	0.0997	0.1287	-0.0227	0.0439	-0.0052
AX.86988579	0.3365	0.3111	0.445	0.1339	0.4896	0.1785	0.3008	0.3645	-0.0815	0.2591	-0.0254
AX.86989390	0.4083	0.3771	0.5009	0.1239	0.5422	0.1652	0.2473	0.3046	-0.0829	0.2651	-0.0312
AX.86989861	0.3281	0.375	0.4827	0.1077	0.5186	0.1436	0.2231	0.2768	0.125	0.2297	0.0469
AX.86990675	0.4531	0.4385	0.4973	0.0588	0.5169	0.0784	0.1182	0.1516	-0.0333	0.1396	-0.0146
AX.86992725	0.3906	0.4062	0.427	0.0208	0.4339	0.0277	0.0486	0.0638	0.0385	0.0466	0.0156
AX.86993121	0.3281	0.3094	0.4748	0.1654	0.5299	0.2206	0.3484	0.4162	-0.0606	0.3194	-0.0187
AX.86993323	0.4688	0.4292	0.4635	0.0343	0.4749	0.0458	0.0741	0.0964	-0.0922	0.0802	-0.0396
AX.86993518	0.3438	0.2833	0.3919	0.1085	0.4281	0.1447	0.277	0.3381	-0.2132	0.2019	-0.0605
AX.86993874	0.3177	0.2871	0.4971	0.2101	0.5672	0.2801	0.4226	0.4939	-0.1068	0.3929	-0.0306
AX.86994511	0.3246	0.3061	0.4994	0.1933	0.5638	0.2577	0.387	0.457	-0.0602	0.3714	-0.0185
AX.86995059	0.1875	0.2052	0.5013	0.296	0.5999	0.3947	0.5906	0.6579	0.0863	0.4966	0.0177
AX.86995811	0.4062	0.3406	0.4533	0.1127	0.4909	0.1503	0.2486	0.3061	-0.1927	0.2279	-0.0656
AX.86996008	0.375	0.3781	0.4542	0.076	0.4795	0.1014	0.1674	0.2114	0.0083	0.163	0.0031
AX.86996661	0.4219	0.3281	0.4744	0.1462	0.5231	0.195	0.3083	0.3727	-0.2857	0.2902	-0.0938
AX.86996679	0.2656	0.2427	0.4957	0.253	0.5801	0.3374	0.5104	0.5816	-0.0944	0.4455	-0.0229
AX.86996718	0.25	0.325	0.4719	0.1469	0.5208	0.1958	0.3113	0.376	0.2308	0.2901	0.075
AX.86996753	0.4219	0.4073	0.4141	0.0068	0.4163	0.009	0.0164	0.0217	-0.0358	0.0153	-0.0146
AX.86997598	0.1719	0.1521	0.1581	0.0061	0.1602	0.0081	0.0383	0.0504	-0.1301	0.0095	-0.0198
AX.86997758	0.3594	0.4365	0.4277	-0.0087	0.4248	-0.0117	-0.0204	-0.0274	0.1766	-0.0207	0.0771
AX.86997773	0.2969	0.2729	0.4872	0.2143	0.5586	0.2857	0.4398	0.5114	-0.0878	0.3929	-0.024
AX.86998181	0.3906	0.3552	0.4379	0.0827	0.4655	0.1103	0.1889	0.2369	-0.0997	0.171	-0.0354
AX.86999120	0.5	0.4729	0.5035	0.0306	0.5137	0.0408	0.0607	0.0793	-0.0573	0.0773	-0.0271
AX.86999168	0.2812	0.2708	0.4845	0.2136	0.5557	0.2848	0.441	0.5126	-0.0385	0.3906	-0.0104
AX.86999229	0.1562	0.1417	0.1709	0.0292	0.1807	0.039	0.1711	0.2159	-0.1029	0.0454	-0.0145
AX.86999330	0.3438	0.2688	0.3062	0.0375	0.3187	0.0499	0.1223	0.1567	-0.2791	0.0683	-0.075
AX.86999333	0.3594	0.2927	0.5007	0.208	0.57	0.2773	0.4154	0.4865	-0.2278	0.392	-0.0667
AX.87000020	0.3281	0.3583	0.5019	0.1436	0.5498	0.1915	0.2861	0.3483	0.0843	0.2984	0.0302
AX.87000641	0.2031	0.1719	0.4863	0.3145	0.5911	0.4193	0.6466	0.7093	-0.1818	0.5063	-0.0312
AX.87001849	0.2031	0.2552	0.3167	0.0615	0.3372	0.082	0.1942	0.2432	0.2041	0.1101	0.0521
AX.87001910	0.2188	0.2375	0.2437	0.0062	0.2458	0.0083	0.0254	0.0336	0.0789	0.0108	0.0187
AX.87002149	0.2812	0.2875	0.4784	0.1909	0.542	0.2545	0.399	0.4695	0.0217	0.3572	0.0063
AX.87002338	0.4375	0.3844	0.463	0.0787	0.4893	0.1049	0.1699	0.2144	-0.1382	0.1704	-0.0531
AX.87002803	0.5469	0.4875	0.5003	0.0128	0.5046	0.0171	0.0256	0.0338	-0.1218	0.0333	-0.0594
AX.87003093	0.375	0.3927	0.4544	0.0617	0.4749	0.0822	0.1357	0.1731	0.0451	0.1354	0.0177
AX.87003290	0.375	0.3938	0.4329	0.0392	0.446	0.0522	0.0905	0.1171	0.0476	0.0861	0.0188
AX.87003531	0.2656	0.2615	0.3993	0.1379	0.4453	0.1839	0.3453	0.4129	-0.0159	0.2489	-0.0041
AX.87004366	0.2031	0.1719	0.4736	0.3018	0.5742	0.4023	0.6371	0.7007	-0.1818	0.4858	-0.0312
AX.87005463	0.25	0.3385	0.3451	0.0066	0.3473	0.0088	0.0191	0.0253	0.2615	0.0133	0.0885
AX.87005854	0.3021	0.2693	0.4965	0.2271	0.5722	0.3028	0.4575	0.5292	-0.1216	0.4144	-0.0328
AX.87006225	0.25	0.2271	0.3063	0.0792	0.3327	0.1056	0.2586	0.3174	-0.1009	0.1366	-0.0229
AX.87007793	0.4844	0.4385	0.459	0.0205	0.4658	0.0273	0.0446	0.0586	-0.1045	0.0486	-0.0459
AX.87008282	0.3281	0.3365	0.4674	0.131	0.5111	0.1746	0.2802	0.3417	0.0248	0.2631	0.0084
AX.87008381	0.375	0.324	0.3259	0.0019	0.3265	0.0025	0.0058	0.0078	-0.1576	0.0038	-0.051
AX.87010055	0.2969	0.2615	0.2761	0.0146	0.2809	0.0195	0.0529	0.0693	-0.1355	0.0264	-0.0354
AX.87010096	0.3292	0.274	0.2972	0.0232	0.3049	0.0309	0.0779	0.1013	-0.2012	0.0425	-0.0552
AX.87010165	0.2031	0.2219	0.4988	0.277	0.5911	0.3693	0.5552	0.6247	0.0845	0.4746	0.0188
AX.87010170	0.4333	0.4	0.4904	0.0904	0.5206	0.1205	0.1843	0.2315	-0.0832	0.2009	-0.0333
AX.87011083	0.4844	0.4469	0.4494	0.0025	0.4502	0.0033	0.0055	0.0074	-0.0839	0.006	-0.0375
AX.87011534	0.4375	0.3781	0.4981	0.12	0.5381	0.16	0.2409	0.2973	-0.157	0.2572	-0.0594
AX.87013661	0.1406	0.149	0.5001	0.3512	0.6172	0.4682	0.7022	0.7586	0.0559	0.5502	0.0084
AX.87013862	0.4062	0.4542	0.4551	9e-04	0.4554	0.0012	0.002	0.0027	0.1055	0.0023	0.048
AX.87013988	0.2031	0.1917	0.2083	0.0167	0.2139	0.0222	0.0799	0.1038	-0.0598	0.0275	-0.0114
AX.87015169	0.3594	0.3635	0.4002	0.0367	0.4124	0.0489	0.0916	0.1185	0.0115	0.0768	0.0041
AX.87015843	0.4688	0.4062	0.4324	0.0261	0.4411	0.0348	0.0604	0.079	-0.1538	0.0587	-0.0626
AX.87016391	0.2031	0.2583	0.2553	-0.0031	0.2542	-0.0041	-0.0121	-0.0161	0.2137	-0.0055	0.0552
AX.87016911	0.2969	0.2875	0.3995	0.112	0.4368	0.1493	0.2804	0.3419	-0.0326	0.2096	-0.0094
AX.87017868	0.4219	0.3688	0.3998	0.0311	0.4102	0.0414	0.0777	0.101	-0.1441	0.0656	-0.0531
AX.87018178	0.3812	0.3313	0.4887	0.1574	0.5411	0.2098	0.322	0.3877	-0.1507	0.3138	-0.0499
AX.87018432	0.2344	0.2979	0.4929	0.195	0.5579	0.26	0.3956	0.466	0.2133	0.3704	0.0635
AX.87018581	0.25	0.2573	0.4625	0.2052	0.5309	0.2736	0.4437	0.5154	0.0283	0.3684	0.0073
AX.87019457	0.3906	0.3562	0.3696	0.0133	0.374	0.0178	0.0361	0.0475	-0.0965	0.0276	-0.0344
AX.87020101	0.4375	0.3906	0.407	0.0164	0.4124	0.0218	0.0402	0.0529	-0.12	0.0358	-0.0469
AX.87020578	0.4375	0.3406	0.3608	0.0202	0.3675	0.0269	0.0559	0.0732	-0.2844	0.0408	-0.0969
AX.87021294	0.3594	0.3385	0.4819	0.1433	0.5296	0.1911	0.2974	0.3608	-0.0615	0.2889	-0.0209
AX.87021311	0.5312	0.4562	0.4908	0.0345	0.5023	0.046	0.0703	0.0916	-0.1644	0.0847	-0.075
AX.87021680	0.4219	0.326	0.3523	0.0262	0.361	0.035	0.0744	0.0968	-0.2939	0.0519	-0.0959
AX.87021781	0.1406	0.1292	0.1317	0.0025	0.1325	0.0033	0.0189	0.0251	-0.0887	0.0038	-0.0114
AX.87021967	0.4219	0.4	0.4999	0.0999	0.5332	0.1332	0.1998	0.2498	-0.0547	0.222	-0.0219
AX.87022976	0.25	0.2562	0.2657	0.0095	0.2689	0.0126	0.0356	0.047	0.0244	0.017	0.0062
AX.87023287	0.2812	0.2958	0.3071	0.0113	0.3109	0.015	0.0367	0.0484	0.0493	0.0214	0.0146
AX.87023353	0.3594	0.3198	0.4581	0.1383	0.5042	0.1844	0.302	0.3658	-0.1238	0.2712	-0.0396
AX.87025115	0.3125	0.3594	0.4075	0.0481	0.4235	0.0641	0.118	0.1514	0.1304	0.1001	0.0469
AX.87025474	0.3354	0.338	0.4715	0.1335	0.516	0.178	0.2831	0.345	0.0075	0.2688	0.0026
AX.87025911	0.375	0.3562	0.4201	0.0639	0.4414	0.0852	0.152	0.1929	-0.0526	0.1323	-0.0188
AX.87026030	0.4438	0.4137	0.4962	0.0826	0.5238	0.1101	0.1664	0.2102	-0.0727	0.1878	-0.0301
AX.87026354	0.2656	0.2104	0.4913	0.2809	0.585	0.3745	0.5717	0.6403	-0.2624	0.4744	-0.0552
AX.87026785	0.4844	0.4469	0.4494	0.0025	0.4502	0.0033	0.0055	0.0074	-0.0839	0.006	-0.0375
AX.87027844	0.3438	0.3042	0.443	0.1388	0.4893	0.1851	0.3134	0.3783	-0.1301	0.266	-0.0396
AX.87028323	0.2969	0.3281	0.3855	0.0574	0.4046	0.0765	0.1488	0.1891	0.0952	0.1139	0.0312
AX.87028977	0.4219	0.4052	0.4756	0.0704	0.499	0.0938	0.148	0.188	-0.0411	0.1577	-0.0167
AX.87029141	0.4292	0.4366	0.4415	0.005	0.4432	0.0067	0.0113	0.015	0.0169	0.0118	0.0074
AX.87029153	0.3438	0.2833	0.5013	0.2179	0.5739	0.2906	0.4348	0.5063	-0.2132	0.4054	-0.0605
AX.87029502	0.3656	0.3926	0.4729	0.0803	0.4996	0.107	0.1697	0.2142	0.0687	0.1762	0.027
AX.87030053	0.3594	0.4021	0.4594	0.0573	0.4785	0.0764	0.1248	0.1597	0.1062	0.1278	0.0427
AX.87030176	0.2188	0.1688	0.4965	0.3278	0.6058	0.437	0.6601	0.7214	-0.2963	0.5258	-0.05
AX.87030274	0.2344	0.1979	0.2316	0.0337	0.2428	0.0449	0.1455	0.185	-0.1842	0.056	-0.0365
AX.87031140	0.3125	0.3104	0.4712	0.1607	0.5247	0.2143	0.3412	0.4084	-0.0067	0.3108	-0.0021
AX.87032639	0.375	0.3531	0.4069	0.0538	0.4248	0.0717	0.1321	0.1687	-0.0619	0.1108	-0.0219
AX.87033661	0.2344	0.2115	0.4916	0.2801	0.585	0.3735	0.5698	0.6385	-0.1084	0.4737	-0.0229
AX.87033669	0.2812	0.2771	0.4318	0.1547	0.4834	0.2063	0.3583	0.4268	-0.015	0.2854	-0.0041
AX.87033789	0.2812	0.2885	0.3924	0.1039	0.4271	0.1385	0.2648	0.3244	0.0253	0.1947	0.0073
AX.87034304	0.2969	0.3292	0.449	0.1198	0.4889	0.1598	0.2669	0.3268	0.0981	0.2382	0.0323
AX.87035475	0.2031	0.201	0.2085	0.0074	0.2109	0.0099	0.0356	0.0469	-0.0104	0.0124	-0.0021
AX.87036204	0.2812	0.3177	0.5023	0.1846	0.5638	0.2461	0.3675	0.4365	0.1148	0.3607	0.0365
AX.87037691	0.3438	0.3396	0.4948	0.1552	0.5465	0.207	0.3137	0.3787	-0.0123	0.3134	-0.0042
AX.87038285	0.2812	0.2844	0.2869	0.0025	0.2878	0.0034	0.0088	0.0118	0.011	0.0047	0.0032
AX.87038709	0.2188	0.1979	0.2431	0.0452	0.2581	0.0602	0.1858	0.2333	-0.1053	0.0751	-0.0209
AX.87038851	0.25	0.2208	0.2202	-0.0006	0.2201	-0.0008	-0.0027	-0.0036	-0.1321	-0.001	-0.0292
AX.87039323	0.375	0.3344	0.432	0.0976	0.4645	0.1301	0.226	0.2802	-0.1215	0.1955	-0.0406
AX.87039847	0.3438	0.376	0.4719	0.0959	0.5039	0.1279	0.2032	0.2537	0.0859	0.2049	0.0322
AX.87040669	0.2188	0.2188	0.4998	0.281	0.5934	0.3747	0.5623	0.6314	0	0.4796	0
AX.87040680	0.2812	0.2844	0.2869	0.0025	0.2878	0.0034	0.0088	0.0118	0.011	0.0047	0.0032
AX.87041028	0.1406	0.149	0.1583	0.0094	0.1615	0.0125	0.0592	0.0774	0.0559	0.0147	0.0084
AX.87042616	0.2812	0.276	0.4899	0.2139	0.5612	0.2852	0.4365	0.5081	-0.0189	0.3939	-0.0052
AX.87044088	0.3125	0.3479	0.378	0.0301	0.388	0.0401	0.0796	0.1034	0.1018	0.0615	0.0354
AX.87045545	0.2969	0.3708	0.4008	0.03	0.4108	0.04	0.0748	0.0973	0.1994	0.0635	0.0739
AX.87045702	0.1875	0.225	0.2438	0.0187	0.25	0.025	0.0769	0.1	0.1667	0.0323	0.0375
AX.87047459	0.4531	0.4292	0.4493	0.0202	0.4561	0.0269	0.0449	0.059	-0.0558	0.0471	-0.0239
AX.87047480	0.2656	0.2781	0.467	0.1889	0.5299	0.2518	0.4044	0.4752	0.0449	0.3488	0.0125
AX.87048911	0.3281	0.3375	0.4	0.0625	0.4209	0.0834	0.1564	0.1981	0.0278	0.1259	0.0094
AX.87049625	0.4073	0.3658	0.4205	0.0547	0.4387	0.0729	0.1301	0.1663	-0.1135	0.115	-0.0415
AX.87049993	0.1875	0.2146	0.2206	0.0061	0.2227	0.0081	0.0274	0.0363	0.1262	0.0103	0.0271
AX.87051674	0.4375	0.451	0.5017	0.0506	0.5186	0.0675	0.1009	0.1302	0.03	0.123	0.0135
AX.87053817	0.2188	0.2323	0.5014	0.2691	0.5911	0.3589	0.5367	0.607	0.0583	0.4674	0.0135
AX.87054194	0.3281	0.2531	0.2757	0.0226	0.2832	0.0301	0.0818	0.1062	-0.2963	0.0403	-0.075
AX.87055384	0.4062	0.3833	0.4437	0.0604	0.4639	0.0805	0.1361	0.1736	-0.0598	0.1306	-0.0229
AX.87056036	0.125	0.1281	0.1451	0.0169	0.1507	0.0226	0.1168	0.1499	0.0244	0.0259	0.0031
AX.87056830	0.2344	0.1906	0.4805	0.2899	0.5771	0.3865	0.6033	0.6697	-0.2295	0.4776	-0.0438
AX.87056937	0.4219	0.4677	0.4941	0.0264	0.5029	0.0352	0.0535	0.07	0.098	0.0662	0.0458
AX.87058697	0.4062	0.3854	0.5024	0.1169	0.5413	0.1559	0.2328	0.288	-0.0541	0.2537	-0.0208
AX.87058992	0.2969	0.2896	0.297	0.0074	0.2995	0.0099	0.025	0.033	-0.0252	0.0139	-0.0073
AX.87059215	0.3281	0.2833	0.3846	0.1012	0.4183	0.135	0.2632	0.3226	-0.1581	0.1883	-0.0448
AX.87060120	0.4948	0.3882	0.479	0.0908	0.5092	0.121	0.1895	0.2376	-0.2745	0.1978	-0.1066
AX.87060925	0.2188	0.1896	0.1961	0.0065	0.1982	0.0087	0.0331	0.0437	-0.1538	0.0107	-0.0292
AX.87060928	0.2969	0.3083	0.3852	0.0769	0.4108	0.1025	0.1995	0.2494	0.0372	0.1482	0.0114
AX.87062368	0.2969	0.2562	0.4576	0.2014	0.5247	0.2685	0.44	0.5117	-0.1585	0.361	-0.0407
AX.87062549	0.3438	0.3812	0.4857	0.1044	0.5205	0.1393	0.215	0.2675	0.0984	0.2251	0.0374
AX.87062748	0.375	0.374	0.3779	0.004	0.3792	0.0053	0.0105	0.0139	-0.0028	0.0084	-0.001
AX.87063880	0.1406	0.1846	0.2088	0.0241	0.2168	0.0321	0.1155	0.1483	0.2384	0.0394	0.044
AX.87063919	0.2344	0.2698	0.4749	0.2051	0.5433	0.2735	0.4319	0.5034	0.1313	0.3746	0.0354
AX.87065480	0.4531	0.4052	0.4382	0.033	0.4492	0.044	0.0753	0.098	-0.1183	0.074	-0.0479
AX.87065690	0.4062	0.4062	0.4075	0.0012	0.4079	0.0016	0.003	0.004	0	0.0027	0
AX.87065848	0.25	0.2854	0.3775	0.0921	0.4082	0.1228	0.2439	0.3008	0.1241	0.1718	0.0354
AX.87066919	0.1406	0.15	0.1583	0.0083	0.1611	0.0111	0.0527	0.0691	0.0625	0.0131	0.0094
AX.87067717	0.375	0.4896	0.4871	-0.0024	0.4863	-0.0033	-0.005	-0.0067	0.234	-0.0064	0.1146
AX.87067824	0.3594	0.3573	0.4821	0.1249	0.5238	0.1665	0.259	0.3178	-0.0058	0.259	-0.0021
AX.87068018	0.4219	0.3698	0.4262	0.0564	0.445	0.0752	0.1323	0.169	-0.1408	0.1193	-0.0521
AX.87068046	0.5	0.4229	0.4949	0.072	0.5189	0.096	0.1454	0.1849	-0.1823	0.1663	-0.0771
AX.87068716	0.4375	0.3385	0.4428	0.1042	0.4775	0.139	0.2354	0.2911	-0.2923	0.2101	-0.099
AX.87069958	0.4688	0.4167	0.5028	0.0862	0.5316	0.1149	0.1714	0.2162	-0.125	0.197	-0.0521
AX.87070951	0.4844	0.4406	0.4678	0.0272	0.4769	0.0363	0.0581	0.076	-0.0993	0.0648	-0.0438
AX.87071252	0.3594	0.3031	0.3993	0.0961	0.4313	0.1282	0.2408	0.2972	-0.1856	0.1839	-0.0563
AX.87071787	0.2344	0.2792	0.2973	0.0182	0.3034	0.0242	0.0611	0.0798	0.1604	0.0336	0.0448
AX.87072209	0.375	0.299	0.3064	0.0075	0.3089	0.01	0.0244	0.0322	-0.2544	0.0142	-0.076
AX.87074239	0.2083	0.1877	0.188	3e-04	0.1881	4e-04	0.0016	0.0021	-0.11	5e-04	-0.0206
AX.87074644	0.25	0.2656	0.4944	0.2288	0.5706	0.305	0.4627	0.5345	0.0588	0.4153	0.0156
AX.87075251	0.3125	0.3198	0.4947	0.175	0.5531	0.2333	0.3536	0.4218	0.0228	0.3429	0.0073
AX.87075326	0.3438	0.2688	0.4839	0.2152	0.5557	0.2869	0.4447	0.5163	-0.2791	0.3924	-0.075
AX.87076088	0.375	0.3969	0.5013	0.1044	0.5361	0.1393	0.2083	0.2597	0.0551	0.2309	0.0219
AX.87076541	0.1719	0.1542	0.208	0.0538	0.2259	0.0717	0.2587	0.3176	-0.1149	0.0848	-0.0177
AX.87076559	0.1406	0.1219	0.1315	0.0097	0.1348	0.0129	0.0735	0.0957	-0.1538	0.0147	-0.0187
AX.87077364	0.3281	0.3552	0.4492	0.0939	0.4805	0.1253	0.2092	0.2607	0.0762	0.1943	0.0271
AX.87077472	0.4219	0.3969	0.4969	0.1	0.5303	0.1334	0.2013	0.2516	-0.063	0.2212	-0.025
AX.87077598	0.35	0.3828	0.4139	0.0311	0.4242	0.0415	0.0752	0.0978	0.0856	0.0672	0.0328
AX.87077659	0.2229	0.2491	0.5005	0.2513	0.5843	0.3351	0.5022	0.5736	0.1053	0.4463	0.0262
AX.87078158	0.4844	0.4062	0.4585	0.0522	0.4759	0.0697	0.114	0.1464	-0.1923	0.1173	-0.0782
AX.87078774	0.1875	0.2312	0.5002	0.2689	0.5898	0.3586	0.5377	0.6079	0.1892	0.4665	0.0437
AX.87078951	0.25	0.2948	0.5007	0.2059	0.5693	0.2745	0.4112	0.4822	0.1519	0.3893	0.0448
AX.87081358	0.2188	0.1854	0.489	0.3036	0.5902	0.4048	0.6208	0.6858	-0.1798	0.4969	-0.0334
AX.87081841	0.4375	0.4292	0.5028	0.0736	0.5273	0.0982	0.1464	0.1862	-0.0194	0.172	-0.0083
AX.87082577	0.1875	0.249	0.4433	0.1944	0.5081	0.2592	0.4385	0.5101	0.2469	0.3451	0.0615
AX.87084873	0.2344	0.2031	0.4475	0.2444	0.529	0.3258	0.5461	0.616	-0.1538	0.4089	-0.0313
AX.87086287	0.2969	0.2281	0.4953	0.2671	0.5843	0.3562	0.5394	0.6096	-0.3014	0.4615	-0.0688
AX.87086379	0.3594	0.351	0.4996	0.1486	0.5492	0.1981	0.2974	0.3608	-0.0237	0.3053	-0.0084
AX.87087226	0.4219	0.3438	0.3848	0.041	0.3984	0.0547	0.1066	0.1373	-0.2273	0.0833	-0.0781
AX.87088553	0.3906	0.3177	0.4744	0.1567	0.5267	0.209	0.3304	0.3968	-0.2295	0.3063	-0.0729
AX.87088830	0.3281	0.3646	0.4884	0.1238	0.5296	0.165	0.2535	0.3116	0.1	0.2597	0.0365
AX.87089121	0.0625	0.0615	0.5005	0.439	0.6468	0.5854	0.8772	0.905	-0.0169	0.6237	-0.001
AX.87089690	0.2104	0.2011	0.2156	0.0145	0.2204	0.0193	0.067	0.0874	-0.0461	0.0241	-0.0093
AX.87090642	0.4219	0.3438	0.3848	0.041	0.3984	0.0547	0.1066	0.1373	-0.2273	0.0833	-0.0781
AX.87090936	0.2188	0.2167	0.2204	0.0038	0.2217	0.005	0.0171	0.0226	-0.0096	0.0064	-0.0021
AX.87091066	0.2969	0.2427	0.5004	0.2577	0.5863	0.3436	0.5149	0.586	-0.2232	0.4537	-0.0542
AX.87091179	0.375	0.4385	0.4917	0.0532	0.5094	0.0709	0.1081	0.1392	0.1449	0.1263	0.0635
AX.87091196	0.3906	0.3219	0.4745	0.1526	0.5254	0.2035	0.3217	0.3874	-0.2136	0.3001	-0.0687
AX.87093204	0.2344	0.2438	0.5009	0.2571	0.5866	0.3428	0.5134	0.5845	0.0385	0.4533	0.0094
AX.87093454	0.4062	0.3667	0.4322	0.0656	0.4541	0.0874	0.1517	0.1925	-0.108	0.1381	-0.0395
AX.87094510	0.3688	0.3126	0.3427	0.0301	0.3527	0.0401	0.0878	0.1138	-0.1798	0.0584	-0.0562
AX.87094578	0.5625	0.4865	0.5013	0.0148	0.5062	0.0197	0.0295	0.039	-0.1563	0.0384	-0.076
AX.87094657	0.1562	0.1906	0.4998	0.3092	0.6029	0.4122	0.6186	0.6838	0.1803	0.5093	0.0344
AX.87094737	0.4531	0.451	0.4936	0.0426	0.5078	0.0568	0.0863	0.1118	-0.0046	0.1034	-0.0021
AX.87094773	0.2812	0.3042	0.3776	0.0734	0.402	0.0979	0.1944	0.2434	0.0753	0.1406	0.023
AX.87095463	0.3281	0.2833	0.4666	0.1833	0.5277	0.2443	0.3928	0.463	-0.1581	0.3409	-0.0448
AX.87096072	0.3646	0.3027	0.4993	0.1966	0.5648	0.2621	0.3937	0.4641	-0.2045	0.3759	-0.0619
AX.87096122	0.2188	0.2229	0.4778	0.2549	0.5628	0.3399	0.5335	0.6039	0.0187	0.4374	0.0041
AX.87096149	0.4375	0.4406	0.4444	0.0038	0.4456	0.005	0.0085	0.0112	0.0071	0.009	0.0031
AX.87096764	0.3125	0.2677	0.2864	0.0187	0.2926	0.0249	0.0653	0.0852	-0.1673	0.0341	-0.0448
AX.87096876	0.2188	0.2562	0.4979	0.2417	0.5785	0.3222	0.4853	0.557	0.1463	0.4332	0.0374
AX.87097044	0.3438	0.3573	0.3618	0.0045	0.3633	0.006	0.0124	0.0165	0.0379	0.0093	0.0135
AX.87099494	0.4479	0.417	0.4389	0.0219	0.4462	0.0292	0.0499	0.0654	-0.0742	0.05	-0.0309
AX.87099765	0.225	0.1779	0.5007	0.3228	0.6083	0.4304	0.6447	0.7076	-0.2647	0.5236	-0.0471
AX.87100139	0.3438	0.2958	0.4975	0.2017	0.5648	0.2689	0.4054	0.4762	-0.162	0.3819	-0.048
AX.87100325	0.4062	0.3792	0.4949	0.1158	0.5335	0.1544	0.2339	0.2893	-0.0714	0.2486	-0.027
AX.87102170	0.3594	0.2906	0.2965	0.0059	0.2985	0.0079	0.0199	0.0264	-0.2366	0.0111	-0.0688
AX.87102847	0.375	0.3167	0.4317	0.115	0.4701	0.1534	0.2665	0.3263	-0.1842	0.2245	-0.0583
AX.87103838	0.4688	0.3667	0.4781	0.1115	0.5153	0.1486	0.2331	0.2884	-0.2784	0.2347	-0.1021
AX.87104050	0.2344	0.2448	0.3163	0.0715	0.3402	0.0954	0.2261	0.2804	0.0426	0.1263	0.0104
AX.87104121	0.4531	0.4188	0.4755	0.0568	0.4945	0.0757	0.1194	0.1531	-0.0821	0.1303	-0.0343
AX.87104929	0.4062	0.4135	0.4911	0.0775	0.5169	0.1034	0.1579	0.2	0.0176	0.1763	0.0073
AX.87105158	0.2969	0.2438	0.2758	0.032	0.2865	0.0427	0.1161	0.1491	-0.2179	0.0565	-0.0531
AX.87105277	0.1406	0.1302	0.1317	0.0015	0.1322	0.002	0.0111	0.0148	-0.08	0.0022	-0.0104
AX.87105513	0.5156	0.4469	0.497	0.0501	0.5137	0.0668	0.1008	0.13	-0.1538	0.1208	-0.0687
AX.87105884	0.3594	0.4146	0.4147	1e-04	0.4147	1e-04	2e-04	3e-04	0.1332	2e-04	0.0552
AX.87105925	0.5385	0.4984	0.5006	0.0021	0.5013	0.0029	0.0043	0.0057	-0.0804	0.0057	-0.0401
AX.87106046	0.3438	0.2896	0.3436	0.0541	0.3617	0.0721	0.1573	0.1993	-0.1871	0.1014	-0.0542
AX.87106434	0.375	0.4115	0.4859	0.0745	0.5107	0.0993	0.1532	0.1944	0.0886	0.1687	0.0365
AX.87106956	0.25	0.2271	0.3063	0.0792	0.3327	0.1056	0.2586	0.3174	-0.1009	0.1366	-0.0229
AX.87107560	0.4531	0.3844	0.4818	0.0975	0.5143	0.1299	0.2023	0.2527	-0.1789	0.2111	-0.0687
AX.87108059	0.1406	0.1969	0.5019	0.305	0.6035	0.4066	0.6077	0.6738	0.2857	0.5063	0.0563
AX.87108287	0.2854	0.2648	0.3092	0.0445	0.324	0.0593	0.1438	0.183	-0.0781	0.0806	-0.0206
AX.87108473	0.3948	0.3541	0.4989	0.1448	0.5472	0.1931	0.2902	0.3529	-0.1149	0.2989	-0.0407
AX.87108618	0.3906	0.3656	0.3854	0.0197	0.3919	0.0263	0.0512	0.0671	-0.0684	0.0415	-0.025
AX.87109748	0.2188	0.2146	0.2433	0.0288	0.2529	0.0383	0.1182	0.1516	-0.0194	0.0488	-0.0042
AX.87109863	0.4844	0.4177	0.4753	0.0576	0.4945	0.0768	0.1211	0.1552	-0.1596	0.1318	-0.0667
AX.87110351	0.4193	0.3698	0.4987	0.1289	0.5416	0.1719	0.2585	0.3173	-0.1341	0.2727	-0.0495
AX.87110603	0.4844	0.4698	0.4683	-0.0015	0.4678	-0.002	-0.0032	-0.0043	-0.031	-0.0038	-0.0146
AX.87111587	0.3594	0.3156	0.335	0.0194	0.3415	0.0258	0.0579	0.0757	-0.1386	0.0378	-0.0438
AX.87112155	0.5312	0.4833	0.4912	0.0079	0.4938	0.0105	0.016	0.0212	-0.0991	0.0203	-0.0479
AX.87112241	0.3594	0.3385	0.3354	-0.0032	0.3343	-0.0042	-0.0095	-0.0127	-0.0615	-0.0064	-0.0209
AX.87113359	0.4062	0.3	0.4839	0.1839	0.5452	0.2452	0.3801	0.4498	-0.3542	0.3504	-0.1062
AX.87113513	0.325	0.3751	0.5009	0.1258	0.5429	0.1678	0.2512	0.309	0.1336	0.2685	0.0501
AX.87113683	0.2344	0.175	0.4949	0.3199	0.6016	0.4266	0.6464	0.7091	-0.3393	0.517	-0.0594
AX.87114078	0.2188	0.1896	0.4524	0.2628	0.54	0.3505	0.581	0.6489	-0.1538	0.4324	-0.0292
AX.87114511	0.4062	0.4125	0.4793	0.0668	0.5016	0.0891	0.1395	0.1777	0.0152	0.1517	0.0063
AX.87114635	0.3125	0.2719	0.4999	0.228	0.5758	0.304	0.4561	0.5279	-0.1494	0.4175	-0.0406
AX.87116386	0.3438	0.3625	0.503	0.1405	0.5498	0.1873	0.2793	0.3407	0.0517	0.2938	0.0187
AX.87116617	0.2031	0.1625	0.1834	0.0209	0.1904	0.0279	0.1142	0.1467	-0.25	0.0333	-0.0406
AX.87116721	0.1406	0.151	0.5011	0.3501	0.6178	0.4668	0.6986	0.7555	0.069	0.5498	0.0104
AX.87116737	0.3906	0.3594	0.4136	0.0542	0.4316	0.0723	0.1311	0.1674	-0.087	0.1128	-0.0312
AX.87116844	0.3677	0.3399	0.4326	0.0926	0.4634	0.1235	0.2141	0.2665	-0.0817	0.1871	-0.0278
AX.87117033	0.3906	0.3312	0.4874	0.1561	0.5394	0.2081	0.3203	0.3859	-0.1792	0.3112	-0.0594
AX.87118821	0.2969	0.2604	0.4479	0.1875	0.5104	0.25	0.4186	0.4898	-0.14	0.338	-0.0365
AX.87119263	0.3438	0.2958	0.4062	0.1104	0.443	0.1472	0.2718	0.3323	-0.162	0.209	-0.048
AX.87119996	0.1406	0.1302	0.1317	0.0015	0.1322	0.002	0.0111	0.0148	-0.08	0.0022	-0.0104
AX.87120706	0.4219	0.3469	0.3526	0.0057	0.3545	0.0076	0.0162	0.0215	-0.2162	0.0117	-0.075
AX.87121302	0.224	0.212	0.5016	0.2895	0.5981	0.3861	0.5773	0.6455	-0.0562	0.4899	-0.012
AX.87122236	0.3594	0.299	0.5017	0.2028	0.5693	0.2704	0.4042	0.4749	-0.2021	0.3857	-0.0604
AX.87122270	0.375	0.2844	0.3604	0.076	0.3857	0.1014	0.2109	0.2628	-0.3187	0.1416	-0.0906
AX.87123300	0.1562	0.1521	0.4889	0.3369	0.6012	0.4492	0.689	0.747	-0.0274	0.5297	-0.0041
AX.87123705	0.2031	0.1854	0.4953	0.3099	0.5986	0.4132	0.6257	0.6903	-0.0955	0.5073	-0.0177
AX.87124430	0.4062	0.4323	0.5016	0.0693	0.5247	0.0924	0.1382	0.1762	0.0602	0.1628	0.0261
AX.87125325	0.2812	0.251	0.3435	0.0925	0.3743	0.1233	0.2692	0.3294	-0.1203	0.1646	-0.0302
AX.87125623	0.1406	0.1771	0.4957	0.3186	0.6019	0.4248	0.6428	0.7058	0.2059	0.5162	0.0365
AX.87125911	0.2969	0.2396	0.3158	0.0762	0.3411	0.1016	0.2412	0.2977	-0.2391	0.1336	-0.0573
AX.87128670	0.2344	0.2104	0.2318	0.0214	0.2389	0.0285	0.0923	0.1193	-0.1139	0.0361	-0.024
AX.87129326	0.1406	0.176	0.4664	0.2903	0.5632	0.3871	0.6225	0.6874	0.2012	0.4698	0.0354
AX.87129391	0.2833	0.2909	0.4793	0.1885	0.5422	0.2513	0.3931	0.4635	0.026	0.3544	0.0076
AX.87129625	0.4375	0.4156	0.444	0.0284	0.4535	0.0378	0.0639	0.0834	-0.0526	0.0647	-0.0219
AX.87129678	0.2656	0.2521	0.4988	0.2467	0.5811	0.329	0.4946	0.5662	-0.0537	0.4399	-0.0135
AX.87129911	0.4219	0.374	0.3696	-0.0043	0.3682	-0.0058	-0.0118	-0.0157	-0.1281	-0.0093	-0.0479
AX.87129934	0.2698	0.2376	0.5016	0.2639	0.5895	0.3519	0.5262	0.5969	-0.1353	0.4616	-0.0322
AX.87129980	0.1719	0.1562	0.5	0.3438	0.6146	0.4583	0.6875	0.7458	-0.1	0.5432	-0.0157
AX.87130182	0.4375	0.4052	0.4326	0.0274	0.4417	0.0365	0.0633	0.0827	-0.0797	0.0614	-0.0323
AX.87130991	0.4219	0.3844	0.4674	0.0831	0.4951	0.1107	0.1777	0.2237	-0.0976	0.1799	-0.0375
AX.87132913	0.25	0.2385	0.4974	0.2588	0.5837	0.3451	0.5204	0.5913	-0.048	0.4532	-0.0115
AX.87133110	0.2812	0.2812	0.49	0.2087	0.5596	0.2783	0.426	0.4974	0	0.3872	0
AX.87134219	0.2188	0.1917	0.4774	0.2857	0.5726	0.3809	0.5985	0.6653	-0.1413	0.4712	-0.0271
AX.87134289	0.3281	0.276	0.3991	0.123	0.4401	0.1641	0.3083	0.3728	-0.1887	0.2266	-0.0521
AX.87134325	0.1875	0.1927	0.1964	0.0037	0.1976	0.0049	0.0186	0.0247	0.027	0.006	0.0052
AX.87134327	0.2188	0.2146	0.4997	0.2851	0.5947	0.3801	0.5706	0.6392	-0.0194	0.484	-0.0042
AX.87134604	0.4688	0.4333	0.4953	0.062	0.516	0.0826	0.1251	0.1601	-0.0817	0.1458	-0.0355
AX.87134825	0.3281	0.326	0.353	0.027	0.362	0.0359	0.0764	0.0993	-0.0064	0.0533	-0.0021
AX.87135497	0.3594	0.3771	0.4825	0.1054	0.5176	0.1405	0.2184	0.2714	0.047	0.2255	0.0177
AX.87135611	0.375	0.2781	0.3916	0.1134	0.4294	0.1512	0.2897	0.3522	-0.3483	0.2095	-0.0969
AX.87136840	0.1719	0.1927	0.2086	0.0159	0.2139	0.0212	0.0761	0.0989	0.1081	0.0262	0.0208
AX.87138560	0.4688	0.4146	0.4716	0.057	0.4906	0.076	0.1208	0.1549	-0.1307	0.1298	-0.0542
AX.87138992	0.1875	0.1802	0.4618	0.2816	0.5557	0.3755	0.6098	0.6757	-0.0405	0.458	-0.0073
AX.87140490	0.2969	0.2896	0.4992	0.2096	0.569	0.2794	0.4199	0.4911	-0.0252	0.3933	-0.0073
AX.87140837	0.2188	0.2458	0.2658	0.02	0.2725	0.0266	0.0751	0.0977	0.1102	0.0353	0.027
AX.87142676	0.2344	0.2312	0.2321	9e-04	0.2324	0.0012	0.0038	0.005	-0.0135	0.0015	-0.0032
AX.87143833	0.4688	0.4656	0.4724	0.0067	0.4746	0.009	0.0143	0.0189	-0.0067	0.0168	-0.0032
AX.87145200	0.2812	0.2688	0.4781	0.2093	0.5479	0.2791	0.4379	0.5094	-0.0465	0.3817	-0.0124
AX.87145300	0.5781	0.4854	0.4932	0.0078	0.4958	0.0104	0.0157	0.0209	-0.191	0.0201	-0.0927
AX.87145480	0.3906	0.4312	0.5026	0.0713	0.5264	0.0951	0.1419	0.1807	0.0942	0.1672	0.0406
AX.87146050	0.4219	0.3719	0.4877	0.1159	0.5264	0.1545	0.2376	0.2935	-0.1345	0.246	-0.05
AX.87146124	0.1562	0.1562	0.4836	0.3274	0.5928	0.4365	0.6769	0.7364	0	0.5174	0
AX.87146366	0.4062	0.3396	0.4899	0.1503	0.54	0.2005	0.3069	0.3712	-0.1963	0.3035	-0.0666
AX.87147225	0.4062	0.3719	0.3928	0.0209	0.3997	0.0279	0.0532	0.0697	-0.0924	0.0444	-0.0343
AX.87147533	0.3125	0.3385	0.5009	0.1624	0.555	0.2165	0.3241	0.39	0.0769	0.3273	0.026
AX.87147724	0.4688	0.3958	0.5006	0.1047	0.5355	0.1396	0.2092	0.2608	-0.1842	0.2311	-0.073
AX.87149152	0.1875	0.1865	0.4936	0.3072	0.596	0.4096	0.6223	0.6872	-0.0056	0.5034	-0.001
AX.87150411	0.1719	0.1729	0.2757	0.1027	0.3099	0.137	0.3727	0.442	0.006	0.1656	0.001
AX.87151160	0.2969	0.2927	0.3166	0.0239	0.3245	0.0318	0.0754	0.0981	-0.0142	0.045	-0.0042
AX.87151170	0.5	0.4573	0.4988	0.0416	0.5127	0.0554	0.0833	0.1081	-0.0934	0.1021	-0.0427
AX.87151877	0.4616	0.4597	0.4974	0.0377	0.5099	0.0502	0.0757	0.0985	-0.0041	0.0929	-0.0019
AX.87152661	0.4219	0.3531	0.3693	0.0162	0.3747	0.0215	0.0438	0.0575	-0.1947	0.0333	-0.0688
AX.87153374	0.2812	0.3083	0.3615	0.0532	0.3792	0.0709	0.1471	0.187	0.0878	0.1025	0.0271
AX.87154266	0.375	0.3677	0.454	0.0863	0.4827	0.115	0.19	0.2383	-0.0198	0.1819	-0.0073
AX.87155282	0.4375	0.4365	0.4858	0.0494	0.5023	0.0658	0.1016	0.131	-0.0024	0.1168	-0.001
AX.87155380	0.4375	0.4177	0.4792	0.0615	0.4997	0.082	0.1283	0.164	-0.0474	0.1408	-0.0198
AX.87156192	0.2656	0.199	0.5009	0.302	0.6016	0.4026	0.6028	0.6693	-0.3351	0.5026	-0.0666
AX.87157027	0.3438	0.3062	0.4943	0.188	0.557	0.2507	0.3804	0.4501	-0.1224	0.3614	-0.0376
AX.87157169	0.5312	0.3958	0.4708	0.075	0.4958	0.0999	0.1592	0.2016	-0.3421	0.1654	-0.1354
AX.87157283	0.3438	0.2833	0.3064	0.0231	0.3141	0.0308	0.0754	0.098	-0.2132	0.043	-0.0605
AX.87157848	0.2656	0.2312	0.4985	0.2672	0.5876	0.3563	0.5361	0.6064	-0.1486	0.4635	-0.0344
AX.87158538	0.2188	0.2729	0.463	0.1901	0.5264	0.2535	0.4106	0.4815	0.1985	0.3486	0.0541
AX.87158656	0.4375	0.3906	0.4202	0.0295	0.43	0.0394	0.0703	0.0916	-0.12	0.0646	-0.0469
AX.87158851	0.25	0.226	0.4894	0.2633	0.5771	0.3511	0.5381	0.6083	-0.106	0.4537	-0.024
AX.87160006	0.2917	0.2423	0.3537	0.1114	0.3908	0.1485	0.3148	0.3799	-0.2035	0.196	-0.0494
AX.87161434	0.5312	0.4865	0.4956	0.0092	0.4987	0.0122	0.0185	0.0245	-0.0921	0.0238	-0.0447
AX.87161869	0.3594	0.3583	0.4001	0.0418	0.4141	0.0557	0.1045	0.1346	-0.0029	0.0869	-0.0011
AX.87161942	0.2344	0.2792	0.2768	-0.0023	0.276	-0.0031	-0.0085	-0.0113	0.1604	-0.0043	0.0448
AX.87162290	0.4375	0.4458	0.4992	0.0533	0.5169	0.0711	0.1068	0.1375	0.0187	0.1283	0.0083
AX.87162375	0.2812	0.2271	0.4056	0.1786	0.4652	0.2381	0.4402	0.5118	-0.2385	0.308	-0.0541
AX.87162837	0.2812	0.3021	0.3263	0.0242	0.3343	0.0322	0.0741	0.0964	0.069	0.0462	0.0209
AX.87162972	0.3646	0.3079	0.4393	0.1314	0.4831	0.1752	0.2991	0.3626	-0.1841	0.2531	-0.0567
AX.87163088	0.3594	0.2719	0.4369	0.165	0.4919	0.22	0.3777	0.4473	-0.3218	0.3021	-0.0875
AX.87163139	0.3906	0.326	0.3847	0.0587	0.4043	0.0783	0.1526	0.1936	-0.1981	0.1161	-0.0646
AX.87163713	0.1875	0.1615	0.4522	0.2908	0.5492	0.3877	0.643	0.706	-0.1613	0.4623	-0.026
AX.87164473	0.25	0.1927	0.2198	0.0271	0.2288	0.0361	0.1233	0.1579	-0.2973	0.0448	-0.0573
AX.87164728	0.3906	0.3583	0.353	-0.0053	0.3512	-0.0071	-0.0151	-0.0202	-0.0901	-0.0111	-0.0323
AX.87165272	0.2188	0.2073	0.2432	0.0359	0.2552	0.0479	0.1478	0.1878	-0.0553	0.0604	-0.0115
AX.87166390	0.4062	0.4312	0.464	0.0328	0.4749	0.0437	0.0706	0.092	0.058	0.0768	0.025
AX.87167258	0.25	0.2302	0.4704	0.2402	0.5505	0.3202	0.5106	0.5818	-0.086	0.416	-0.0198
AX.87168001	0.2031	0.1969	0.2084	0.0115	0.2122	0.0154	0.0553	0.0724	-0.0317	0.0191	-0.0062
AX.87168457	0.3438	0.3729	0.4328	0.0599	0.4528	0.0799	0.1384	0.1764	0.0782	0.1274	0.0291
AX.87168565	0.4531	0.4271	0.503	0.0759	0.5283	0.1012	0.1509	0.1916	-0.061	0.1767	-0.026
AX.87168591	0.375	0.3573	0.4983	0.141	0.5452	0.188	0.2829	0.3447	-0.0496	0.2924	-0.0177
AX.87168890	0.2812	0.2885	0.307	0.0185	0.3132	0.0246	0.0601	0.0786	0.0253	0.0346	0.0073
AX.87170145	0.3281	0.35	0.3856	0.0356	0.3975	0.0475	0.0923	0.1194	0.0625	0.073	0.0219
AX.87170901	0.3438	0.3646	0.4854	0.1208	0.5257	0.1611	0.249	0.3065	0.0571	0.2536	0.0208
AX.87170953	0.3449	0.3596	0.3672	0.0075	0.3697	0.0101	0.0205	0.0272	0.0409	0.0157	0.0147
AX.87171179	0.3772	0.3097	0.327	0.0173	0.3328	0.023	0.0529	0.0693	-0.2179	0.0334	-0.0675
AX.87172043	0.2656	0.2927	0.4819	0.1892	0.5449	0.2522	0.3926	0.4628	0.0925	0.3566	0.0271
AX.87172287	0.4375	0.4719	0.502	0.0301	0.512	0.0402	0.06	0.0784	0.0728	0.0761	0.0344
AX.87172725	0.3281	0.2958	0.4375	0.1417	0.4847	0.1889	0.3238	0.3897	-0.1092	0.2682	-0.0323
AX.87172872	0.5156	0.4686	0.5012	0.0327	0.5121	0.0435	0.0652	0.085	-0.1004	0.0819	-0.047
AX.87173923	0.375	0.3021	0.4974	0.1953	0.5625	0.2604	0.3927	0.463	-0.2414	0.3731	-0.0729
AX.87174566	0.3281	0.3062	0.3527	0.0464	0.3682	0.0619	0.1317	0.1682	-0.0714	0.0892	-0.0219
AX.87175060	0.3438	0.3375	0.3927	0.0552	0.4111	0.0736	0.1406	0.1791	-0.0185	0.1111	-0.0063
AX.87175475	0.3594	0.3042	0.4745	0.1703	0.5312	0.2271	0.3589	0.4275	-0.1815	0.3263	-0.0552
AX.87176235	0.3438	0.351	0.5028	0.1518	0.5534	0.2023	0.3018	0.3656	0.0208	0.3118	0.0072
AX.87176663	0.1719	0.1333	0.486	0.3526	0.6035	0.4702	0.7256	0.7791	-0.2891	0.5425	-0.0386
AX.87177203	0.2969	0.2479	0.3989	0.151	0.4492	0.2013	0.3785	0.4481	-0.1975	0.2677	-0.049
AX.87177473	0.1875	0.174	0.4617	0.2877	0.5576	0.3837	0.6232	0.688	-0.0778	0.4645	-0.0135
AX.87177524	0.3125	0.2573	0.3063	0.049	0.3226	0.0653	0.1599	0.2024	-0.2146	0.0879	-0.0552
AX.87177747	0.4688	0.3656	0.4942	0.1286	0.5371	0.1715	0.2602	0.3193	-0.2821	0.2703	-0.1032
AX.87178855	0.4146	0.4001	0.4839	0.0838	0.5118	0.1118	0.1732	0.2184	-0.0363	0.1863	-0.0145
AX.87179065	0.2812	0.2083	0.2647	0.0564	0.2835	0.0752	0.213	0.2652	-0.35	0.095	-0.0729
AX.87179174	0.4844	0.4292	0.4823	0.0531	0.5	0.0708	0.1102	0.1417	-0.1286	0.1241	-0.0552
AX.87179310	0.2656	0.2406	0.2545	0.0139	0.2591	0.0185	0.0545	0.0714	-0.1039	0.0243	-0.025
AX.87179759	0.0938	0.1208	0.1183	-0.0025	0.1175	-0.0033	-0.021	-0.0283	0.2241	-0.0038	0.027
AX.87179763	0.2188	0.2333	0.2436	0.0103	0.2471	0.0137	0.0423	0.0556	0.0625	0.0179	0.0145
AX.87180068	0.3125	0.3531	0.5026	0.1495	0.5524	0.1993	0.2974	0.3608	0.115	0.3081	0.0406
AX.87180861	0.3823	0.301	0.4092	0.1082	0.4453	0.1443	0.2644	0.324	-0.27	0.2064	-0.0813
AX.87180894	0.5312	0.425	0.4903	0.0653	0.512	0.087	0.1332	0.17	-0.25	0.1514	-0.1062
AX.87182030	0.3969	0.3873	0.4421	0.0548	0.4604	0.0731	0.124	0.1588	-0.0248	0.1193	-0.0096
AX.87182066	0.2812	0.3188	0.5028	0.184	0.5641	0.2454	0.366	0.435	0.1176	0.3602	0.0376
AX.87182186	0.4844	0.4656	0.5034	0.0377	0.516	0.0503	0.075	0.0975	-0.0403	0.0942	-0.0188
AX.87183626	0.2344	0.2229	0.4986	0.2757	0.5905	0.3676	0.5529	0.6225	-0.0514	0.473	-0.0115
AX.87183955	0.1562	0.2312	0.4785	0.2472	0.5609	0.3296	0.5167	0.5877	0.3243	0.4288	0.075
AX.87184132	0.3948	0.3429	0.4825	0.1396	0.5291	0.1862	0.2893	0.3519	-0.1513	0.2833	-0.0519
AX.87184393	0.1406	0.1344	0.1317	-0.0026	0.1309	-0.0035	-0.02	-0.0269	-0.0465	-0.0041	-0.0062
AX.87184485	0.1875	0.1719	0.5007	0.3289	0.6104	0.4385	0.6568	0.7184	-0.0909	0.5295	-0.0156
AX.87185210	0.2812	0.2969	0.3071	0.0103	0.3105	0.0137	0.0334	0.044	0.0526	0.0194	0.0157
AX.87186455	0.3438	0.2729	0.4059	0.133	0.4502	0.1773	0.3276	0.3938	-0.2595	0.2438	-0.0709
AX.87187817	0.3	0.284	0.3368	0.0528	0.3544	0.0704	0.1569	0.1988	-0.0564	0.0984	-0.016
AX.87188377	0.3594	0.3594	0.3699	0.0105	0.3734	0.014	0.0284	0.0375	0	0.0218	0
AX.87189559	0.1562	0.1833	0.5016	0.3183	0.6077	0.4244	0.6345	0.6983	0.1477	0.5197	0.0271
AX.87190779	0.2385	0.2729	0.5024	0.2295	0.5789	0.306	0.4569	0.5287	0.1258	0.4209	0.0344
AX.87190968	0.3125	0.2969	0.3259	0.0291	0.3356	0.0387	0.0891	0.1154	-0.0526	0.0551	-0.0156
AX.87191141	0.2656	0.301	0.2974	-0.0036	0.2962	-0.0048	-0.0121	-0.0163	0.1176	-0.0069	0.0354
AX.87191304	0.4688	0.4688	0.5017	0.033	0.5127	0.0439	0.0657	0.0857	0	0.0827	0
AX.87192768	0.3438	0.2979	0.3257	0.0278	0.335	0.037	0.0853	0.1106	-0.1538	0.0528	-0.0459
AX.87193142	0.2344	0.3052	0.3173	0.0121	0.3213	0.0161	0.038	0.0501	0.2321	0.0231	0.0708
AX.87193929	0.3906	0.3635	0.5025	0.139	0.5488	0.1853	0.2765	0.3376	-0.0745	0.2911	-0.0271
AX.87194930	0.2188	0.2021	0.501	0.2989	0.6006	0.3985	0.5966	0.6635	-0.0825	0.4994	-0.0167
AX.87198047	0.375	0.3135	0.3609	0.0473	0.3766	0.0631	0.1311	0.1675	-0.196	0.0919	-0.0615
AX.87198331	0.4844	0.4073	0.4136	0.0063	0.4157	0.0084	0.0152	0.0202	-0.1893	0.0142	-0.0771
AX.87198599	0.2188	0.2396	0.2657	0.0261	0.2744	0.0348	0.0983	0.1269	0.087	0.0458	0.0208
AX.87198966	0.1719	0.2	0.2321	0.0321	0.2428	0.0428	0.1384	0.1764	0.1406	0.0535	0.0281
AX.87201026	0.2031	0.2469	0.4377	0.1908	0.5013	0.2544	0.436	0.5075	0.1772	0.3378	0.0438
AX.87201218	0.2031	0.2385	0.4581	0.2195	0.5312	0.2927	0.4792	0.551	0.1485	0.3844	0.0354
AX.87202129	0.1719	0.1562	0.5	0.3438	0.6146	0.4583	0.6875	0.7458	-0.1	0.5432	-0.0157
AX.87202338	0.375	0.299	0.3064	0.0075	0.3089	0.01	0.0244	0.0322	-0.2544	0.0142	-0.076
AX.87202420	0.1719	0.1844	0.5014	0.317	0.6071	0.4227	0.6323	0.6963	0.0678	0.5183	0.0125
AX.87202762	0.1562	0.1583	0.4969	0.3385	0.6097	0.4514	0.6813	0.7403	0.0132	0.5363	0.0021
AX.87202901	0.375	0.4469	0.4865	0.0396	0.4997	0.0528	0.0814	0.1057	0.1608	0.0955	0.0719
AX.87203045	0.1562	0.1406	0.4521	0.3115	0.556	0.4154	0.689	0.7471	-0.1111	0.4833	-0.0156
AX.87203438	0.4688	0.399	0.4323	0.0333	0.4434	0.0444	0.077	0.1001	-0.1749	0.0739	-0.0698
AX.87203877	0.4219	0.3823	0.5016	0.1193	0.5413	0.159	0.2378	0.2938	-0.1035	0.2575	-0.0396
AX.87204030	0.25	0.2427	0.2655	0.0228	0.2731	0.0304	0.0859	0.1113	-0.03	0.0401	-0.0073
AX.87204176	0.3917	0.3449	0.37	0.0251	0.3783	0.0334	0.0677	0.0883	-0.1355	0.051	-0.0468
AX.87204326	0.375	0.374	0.4438	0.0699	0.4671	0.0932	0.1574	0.1994	-0.0028	0.1488	-0.001
AX.87204717	0.2344	0.2438	0.4667	0.2229	0.541	0.2973	0.4777	0.5495	0.0385	0.3931	0.0094
AX.87204844	0.3125	0.2406	0.3763	0.1357	0.4215	0.1809	0.3606	0.4292	-0.2987	0.2383	-0.0719
AX.87205031	0.4375	0.4406	0.4957	0.055	0.514	0.0734	0.111	0.1427	0.0071	0.1312	0.0031
AX.87205343	0.0938	0.1417	0.4937	0.352	0.611	0.4693	0.713	0.7681	0.3382	0.5468	0.0479
AX.87205708	0.4844	0.4458	0.4386	-0.0072	0.4362	-0.0096	-0.0165	-0.0221	-0.0864	-0.0174	-0.0386
AX.87206414	0.3281	0.299	0.3526	0.0536	0.3704	0.0715	0.1521	0.193	-0.0976	0.102	-0.0291
AX.87206687	0.4375	0.3573	0.4319	0.0746	0.4567	0.0994	0.1727	0.2177	-0.2245	0.1547	-0.0802
AX.87208259	0.2969	0.3146	0.4995	0.185	0.5612	0.2466	0.3703	0.4394	0.0563	0.3598	0.0177
AX.87208471	0.3438	0.3312	0.42	0.0887	0.4495	0.1183	0.2113	0.2631	-0.0377	0.1769	-0.0126
AX.87209758	0.1406	0.124	0.5007	0.3768	0.6263	0.5023	0.7524	0.8021	-0.1345	0.5734	-0.0166
AX.87210583	0.1719	0.1729	0.4954	0.3225	0.6029	0.4299	0.6509	0.7132	0.006	0.5198	0.001
AX.87210973	0.2969	0.3031	0.4261	0.123	0.4671	0.164	0.2886	0.3511	0.0206	0.2353	0.0062
AX.87211305	0.4062	0.3844	0.4325	0.0481	0.4486	0.0642	0.1113	0.1431	-0.0569	0.1043	-0.0218
AX.87211402	0.3438	0.2812	0.3254	0.0442	0.3402	0.0589	0.1358	0.1732	-0.2222	0.082	-0.0626
AX.87212376	0.3833	0.3448	0.3489	0.0041	0.3502	0.0054	0.0117	0.0155	-0.1117	0.0083	-0.0385
AX.87212681	0.4375	0.4115	0.4635	0.052	0.4808	0.0693	0.1122	0.1442	-0.0633	0.1178	-0.026
AX.87214079	0.3896	0.3687	0.5027	0.134	0.5473	0.1787	0.2666	0.3264	-0.0568	0.283	-0.0209
AX.87214194	0.375	0.4146	0.5016	0.087	0.5306	0.116	0.1735	0.2187	0.0955	0.1982	0.0396
AX.87215028	0.2052	0.2114	0.2102	-0.0011	0.2099	-0.0015	-0.0054	-0.0072	0.0291	-0.0019	0.0062
AX.87215138	0.4375	0.4323	0.4638	0.0315	0.4743	0.042	0.0679	0.0885	-0.012	0.074	-0.0052
AX.87215494	0.4219	0.3552	0.3693	0.0141	0.374	0.0188	0.0382	0.0503	-0.1877	0.0292	-0.0667
AX.87215568	0.2985	0.3028	0.4864	0.1835	0.5475	0.2447	0.3773	0.4469	0.0143	0.351	0.0043
AX.87215835	0.4844	0.451	0.4592	0.0082	0.4619	0.0109	0.0178	0.0235	-0.0739	0.0198	-0.0334
AX.87216518	0.2812	0.2417	0.3766	0.1349	0.4215	0.1799	0.3583	0.4267	-0.1638	0.2372	-0.0395
AX.87217235	0.3799	0.4146	0.4844	0.0698	0.5077	0.0931	0.1442	0.1834	0.0836	0.1591	0.0347
AX.87217411	0.4531	0.4635	0.4889	0.0254	0.4974	0.0339	0.0519	0.0681	0.0225	0.0631	0.0104
AX.87218121	0.3594	0.3479	0.4488	0.1009	0.4824	0.1345	0.2248	0.2788	-0.0329	0.2063	-0.0115
AX.87218980	0.3375	0.3397	0.4985	0.1588	0.5515	0.2118	0.3186	0.384	0.0065	0.3207	0.0022
AX.87220043	0.3438	0.4312	0.5036	0.0723	0.5277	0.0964	0.1436	0.1827	0.2029	0.1695	0.0874
AX.87220273	0.2031	0.2594	0.2973	0.0379	0.3099	0.0505	0.1275	0.163	0.2169	0.0682	0.0563
AX.87220679	0.125	0.1177	0.1181	3e-04	0.1182	5e-04	0.0029	0.0039	-0.0619	5e-04	-0.0073
AX.87221344	0.2031	0.2406	0.4132	0.1726	0.4707	0.2301	0.4176	0.4888	0.1558	0.303	0.0375
AX.87222515	0.3125	0.3042	0.5018	0.1977	0.5677	0.2635	0.3939	0.4642	-0.0274	0.3787	-0.0083
AX.87223168	0.4219	0.3281	0.3347	0.0066	0.3369	0.0088	0.0197	0.0261	-0.2857	0.0131	-0.0938
AX.87223887	0.2656	0.249	0.3347	0.0857	0.3633	0.1143	0.2562	0.3147	-0.0669	0.1522	-0.0166
AX.87224139	0.375	0.351	0.42	0.069	0.443	0.092	0.1643	0.2076	-0.0682	0.1418	-0.024
AX.87224882	0.2969	0.2812	0.2969	0.0156	0.3021	0.0208	0.0526	0.069	-0.0556	0.029	-0.0157
AX.87225123	0.3281	0.374	0.4885	0.1146	0.5267	0.1527	0.2345	0.29	0.1226	0.244	0.0459
AX.87225262	0.4399	0.4801	0.5043	0.0242	0.5123	0.0323	0.048	0.063	0.0836	0.0621	0.0402
AX.87225636	0.2188	0.2292	0.4897	0.2605	0.5765	0.3473	0.532	0.6025	0.0455	0.4506	0.0104
AX.87229312	0.25	0.2615	0.361	0.0996	0.3942	0.1327	0.2758	0.3367	0.0438	0.1797	0.0115
AX.87229665	0.4688	0.3812	0.4432	0.062	0.4639	0.0826	0.1398	0.1781	-0.2295	0.1335	-0.0876
AX.87229768	0.4219	0.4604	0.494	0.0336	0.5052	0.0448	0.068	0.0887	0.0837	0.083	0.0385
AX.87230853	0.3958	0.3381	0.3381	0	0.3381	0	0	0	-0.1707	0	-0.0577
AX.87231016	0.2031	0.201	0.5014	0.3004	0.6016	0.4005	0.5991	0.6658	-0.0104	0.5013	-0.0021
AX.87231145	0.3594	0.3719	0.3701	-0.0018	0.3695	-0.0024	-0.0049	-0.0065	0.0336	-0.0038	0.0125
AX.87231699	0.4531	0.326	0.3989	0.0729	0.4232	0.0971	0.1826	0.2295	-0.3898	0.1441	-0.1271
AX.87231832	0.1885	0.2372	0.5005	0.2633	0.5883	0.3511	0.5261	0.5968	0.2051	0.4603	0.0487
AX.87232154	0.4375	0.349	0.4195	0.0706	0.443	0.0941	0.1682	0.2123	-0.2537	0.1445	-0.0885
AX.87232593	0.2344	0.2417	0.5008	0.2592	0.5872	0.3456	0.5175	0.5885	0.0302	0.4557	0.0073
AX.87232768	0.3281	0.3219	0.475	0.1531	0.526	0.2042	0.3224	0.3881	-0.0194	0.3011	-0.0062
AX.87233178	0.3281	0.2917	0.5009	0.2092	0.5706	0.279	0.4177	0.4889	-0.125	0.3938	-0.0364
AX.87234525	0.4531	0.4042	0.5017	0.0975	0.5342	0.13	0.1944	0.2434	-0.1211	0.2182	-0.0489
AX.87235189	0.2188	0.2406	0.4977	0.257	0.5833	0.3427	0.5165	0.5875	0.0909	0.4513	0.0218
AX.87236172	0.25	0.2594	0.3068	0.0474	0.3226	0.0632	0.1545	0.196	0.0361	0.0854	0.0094
AX.87236212	0.4062	0.3656	0.3775	0.0119	0.3815	0.0159	0.0316	0.0416	-0.1111	0.025	-0.0406
AX.87237220	0.0938	0.1146	0.1182	0.0037	0.1195	0.0049	0.031	0.0409	0.1818	0.0055	0.0208
AX.87237426	0.4844	0.426	0.5028	0.0767	0.5283	0.1023	0.1526	0.1936	-0.1369	0.1782	-0.0584
AX.87237704	0.3438	0.325	0.3442	0.0192	0.3506	0.0256	0.0558	0.073	-0.0577	0.0379	-0.0188
AX.87238694	0.1875	0.2062	0.2205	0.0143	0.2253	0.019	0.0647	0.0844	0.0909	0.024	0.0187
AX.87239203	0.5115	0.4273	0.4887	0.0614	0.5091	0.0818	0.1256	0.1607	-0.1969	0.1428	-0.0842
AX.87239407	0.2969	0.3292	0.449	0.1198	0.4889	0.1598	0.2669	0.3268	0.0981	0.2382	0.0323
AX.87240509	0.3281	0.2906	0.4374	0.1468	0.4863	0.1957	0.3356	0.4024	-0.129	0.2759	-0.0375
AX.87241198	0.5156	0.449	0.4677	0.0187	0.474	0.025	0.0401	0.0527	-0.1485	0.0454	-0.0666
AX.87241438	0.2344	0.2354	0.4812	0.2458	0.5632	0.3277	0.5108	0.582	0.0044	0.4286	0.001
AX.87241586	0.5312	0.401	0.4899	0.0889	0.5195	0.1185	0.1814	0.2281	-0.3247	0.1978	-0.1302
AX.87241625	0.2812	0.2552	0.4427	0.1875	0.5052	0.25	0.4235	0.4948	-0.102	0.3357	-0.026
AX.87243286	0.2655	0.2217	0.2317	0.01	0.235	0.0133	0.043	0.0565	-0.1973	0.0171	-0.0438
AX.87243344	0.1875	0.1979	0.484	0.2861	0.5794	0.3815	0.5911	0.6584	0.0526	0.4756	0.0104
AX.87243437	0.4688	0.4833	0.48	-0.0034	0.4788	-0.0045	-0.007	-0.0094	0.0302	-0.0087	0.0145
AX.87243574	0.3438	0.2812	0.3064	0.0251	0.3148	0.0335	0.0821	0.1065	-0.2222	0.0466	-0.0626
AX.87244225	0.4062	0.2958	0.4424	0.1465	0.4912	0.1954	0.3312	0.3977	-0.3732	0.2775	-0.1104
AX.87244623	0.3125	0.251	0.3916	0.1406	0.4385	0.1874	0.359	0.4275	-0.2448	0.2503	-0.0615
AX.87245487	0.3125	0.299	0.3772	0.0783	0.4033	0.1044	0.2075	0.2588	-0.0453	0.1489	-0.0135
AX.87245942	0.4062	0.3562	0.5019	0.1457	0.5505	0.1942	0.2902	0.3528	-0.1404	0.3017	-0.05
AX.87245959	0.4844	0.426	0.4998	0.0738	0.5244	0.0984	0.1476	0.1876	-0.1369	0.1714	-0.0584
AX.87247721	0.4427	0.3652	0.3948	0.0296	0.4047	0.0395	0.0751	0.0977	-0.2122	0.0623	-0.0775
AX.87248235	0.3333	0.3744	0.4803	0.1058	0.5156	0.1411	0.2204	0.2737	0.1098	0.2256	0.0411
AX.87250151	0.2188	0.199	0.4892	0.2902	0.5859	0.387	0.5933	0.6604	-0.0995	0.4831	-0.0198
AX.87250624	0.0938	0.0969	0.493	0.3961	0.625	0.5281	0.8035	0.845	0.0323	0.5848	0.0031
AX.87250753	0.3125	0.2823	0.4194	0.1372	0.4652	0.1829	0.327	0.3931	-0.107	0.2548	-0.0302
AX.87250875	0.375	0.3979	0.3934	-0.0045	0.3919	-0.006	-0.0114	-0.0153	0.0576	-0.0099	0.0229
AX.87250988	0.1719	0.1562	0.4951	0.3389	0.6081	0.4518	0.6844	0.743	-0.1	0.5355	-0.0157
AX.87251215	0.5469	0.4823	0.5022	0.0199	0.5088	0.0265	0.0396	0.0521	-0.1339	0.0512	-0.0646
AX.87251326	0.3281	0.3979	0.4498	0.0519	0.4671	0.0692	0.1154	0.1482	0.1754	0.1149	0.0698
AX.87251931	0.2031	0.2062	0.4869	0.2806	0.5804	0.3742	0.5764	0.6446	0.0152	0.4714	0.0031
AX.87251960	0.3125	0.3031	0.5003	0.1972	0.5661	0.263	0.3942	0.4645	-0.0309	0.3773	-0.0094
AX.87253520	0.3292	0.3029	0.3381	0.0352	0.3499	0.047	0.1042	0.1343	-0.0868	0.0674	-0.0263
AX.87254001	0.2188	0.2542	0.4979	0.2437	0.5791	0.3249	0.4895	0.5611	0.1393	0.4357	0.0354
AX.87254742	0.2812	0.3	0.3262	0.0262	0.335	0.035	0.0804	0.1044	0.0625	0.0499	0.0188
AX.87254916	0.4375	0.4031	0.5009	0.0978	0.5335	0.1304	0.1952	0.2444	-0.0853	0.2185	-0.0344
AX.87256350	0.2969	0.3021	0.3529	0.0508	0.3698	0.0677	0.1439	0.1831	0.0172	0.097	0.0052
AX.87256694	0.25	0.2302	0.4704	0.2402	0.5505	0.3202	0.5106	0.5818	-0.086	0.416	-0.0198
AX.87256982	0.2031	0.201	0.4917	0.2906	0.5885	0.3875	0.5911	0.6584	-0.0104	0.485	-0.0021
AX.87257244	0.2969	0.3052	0.4877	0.1825	0.5485	0.2433	0.3742	0.4436	0.0273	0.3502	0.0083
AX.87258282	0.4771	0.4414	0.4941	0.0527	0.5116	0.0702	0.1066	0.1373	-0.0809	0.1257	-0.0357
AX.87258518	0.4062	0.3885	0.4438	0.0553	0.4622	0.0737	0.1245	0.1594	-0.0456	0.1205	-0.0177
AX.87258834	0.3906	0.3417	0.3352	-0.0065	0.333	-0.0087	-0.0194	-0.026	-0.1433	-0.0132	-0.0489
AX.87259263	0.3594	0.4042	0.4389	0.0348	0.4505	0.0464	0.0792	0.1029	0.1108	0.0778	0.0448
AX.87260052	0.3125	0.3198	0.4982	0.1784	0.5576	0.2378	0.3581	0.4265	0.0228	0.3496	0.0073
AX.87260518	0.4688	0.4146	0.4984	0.0838	0.5264	0.1118	0.1682	0.2124	-0.1307	0.1909	-0.0542
AX.87261333	0.1719	0.2469	0.5014	0.2545	0.5863	0.3394	0.5076	0.5789	0.3038	0.4506	0.075
AX.87261551	0.4375	0.4177	0.4855	0.0678	0.5081	0.0904	0.1397	0.178	-0.0474	0.1553	-0.0198
AX.87261580	0.2812	0.3677	0.464	0.0963	0.4961	0.1284	0.2075	0.2588	0.2351	0.203	0.0865
AX.87261819	0.4844	0.3938	0.4817	0.088	0.5111	0.1173	0.1826	0.2296	-0.2302	0.1935	-0.0906
AX.87261886	0.1719	0.1917	0.2086	0.0169	0.2142	0.0225	0.081	0.1052	0.1033	0.0279	0.0198
AX.87261944	0.25	0.2156	0.4775	0.2619	0.5648	0.3492	0.5484	0.6182	-0.1594	0.4451	-0.0344
AX.87262099	0.3893	0.3292	0.4037	0.0746	0.4286	0.0994	0.1847	0.232	-0.1826	0.1482	-0.0601
AX.87263302	0.2656	0.251	0.3845	0.1335	0.429	0.178	0.3472	0.4149	-0.0581	0.2377	-0.0146
AX.87264653	0.3438	0.376	0.4544	0.0783	0.4805	0.1044	0.1724	0.2173	0.0859	0.1674	0.0322
AX.87264873	0.4062	0.3604	0.4434	0.083	0.471	0.1106	0.1871	0.2348	-0.1272	0.1729	-0.0458
AX.87265382	0.4271	0.3673	0.4762	0.1089	0.5125	0.1452	0.2287	0.2833	-0.1628	0.2295	-0.0598
AX.87265411	0.3281	0.351	0.4139	0.0629	0.4349	0.0839	0.1519	0.1928	0.0653	0.1292	0.0229
AX.87265590	0.1562	0.1375	0.4931	0.3556	0.6117	0.4742	0.7212	0.7752	-0.1364	0.5497	-0.0187
AX.87265676	0.4062	0.3562	0.3613	0.005	0.363	0.0067	0.0139	0.0185	-0.1404	0.0104	-0.05
AX.87265847	0.3906	0.3156	0.4666	0.151	0.5169	0.2013	0.3236	0.3894	-0.2376	0.2941	-0.075
AX.87266193	0.2812	0.2958	0.4712	0.1753	0.5296	0.2338	0.3721	0.4414	0.0493	0.332	0.0146
AX.87266961	0.3281	0.324	0.353	0.029	0.3626	0.0387	0.0822	0.1066	-0.0129	0.0572	-0.0041
AX.87267680	0.2031	0.2427	0.4962	0.2535	0.5807	0.338	0.5109	0.5821	0.1631	0.4464	0.0396
AX.87267697	0.4531	0.4042	0.4001	-0.0041	0.3988	-0.0054	-0.0101	-0.0136	-0.1211	-0.0091	-0.0489
AX.87267779	0.3125	0.2615	0.2653	0.0039	0.2666	0.0051	0.0145	0.0193	-0.1952	0.007	-0.051
AX.87268587	0.2344	0.1958	0.2081	0.0123	0.2122	0.0164	0.0591	0.0773	-0.1968	0.0204	-0.0386
AX.87268828	0.3125	0.35	0.4854	0.1354	0.5306	0.1806	0.279	0.3404	0.1071	0.2778	0.0375
AX.87269694	0.2969	0.2812	0.4258	0.1445	0.474	0.1927	0.3394	0.4066	-0.0556	0.2681	-0.0157
AX.87269832	0.5	0.4406	0.4439	0.0033	0.445	0.0044	0.0074	0.0098	-0.1348	0.0078	-0.0594
AX.87270438	0.3281	0.2792	0.4665	0.1874	0.529	0.2498	0.4016	0.4722	-0.1754	0.3465	-0.0489
AX.87270637	0.5	0.4927	0.5018	0.0091	0.5049	0.0122	0.0182	0.0241	-0.0148	0.024	-0.0073
AX.87272157	0.3594	0.3135	0.499	0.1855	0.5609	0.2473	0.3717	0.441	-0.1462	0.3603	-0.0459
AX.87272768	0.4531	0.3625	0.3848	0.0223	0.3923	0.0298	0.058	0.0759	-0.25	0.0467	-0.0906
AX.87273430	0.3906	0.3771	0.5027	0.1256	0.5446	0.1675	0.2499	0.3076	-0.0359	0.2689	-0.0135
AX.87275167	0.2344	0.1875	0.4248	0.2373	0.5039	0.3164	0.5586	0.6279	-0.25	0.3894	-0.0469
AX.87275620	0.375	0.401	0.4545	0.0535	0.4723	0.0713	0.1176	0.1509	0.0649	0.119	0.026
AX.87275643	0.3906	0.3094	0.4958	0.1864	0.5579	0.2486	0.376	0.4455	-0.2626	0.3599	-0.0812
AX.87275784	0.1562	0.1573	0.4837	0.3264	0.5924	0.4352	0.6748	0.7345	0.0066	0.5164	0.0011
AX.87275999	0.2812	0.3	0.3072	0.0072	0.3096	0.0096	0.0234	0.0309	0.0625	0.0137	0.0188
AX.87277685	0.4844	0.4406	0.4493	0.0086	0.4521	0.0115	0.0192	0.0255	-0.0993	0.0206	-0.0438
AX.87277794	0.1406	0.1031	0.4906	0.3875	0.6198	0.5167	0.7898	0.8336	-0.3636	0.5761	-0.0375
AX.87278219	0.3906	0.3271	0.4922	0.1651	0.5472	0.2201	0.3354	0.4023	-0.1943	0.3271	-0.0635
AX.87278356	0.2969	0.2625	0.3991	0.1366	0.4447	0.1822	0.3423	0.4097	-0.131	0.247	-0.0344
AX.87278838	0.3906	0.3312	0.3526	0.0213	0.3597	0.0285	0.0605	0.0791	-0.1792	0.0425	-0.0594
AX.87279222	0.375	0.3781	0.4542	0.076	0.4795	0.1014	0.1674	0.2114	0.0083	0.163	0.0031
AX.87279307	0.1719	0.1771	0.5013	0.3242	0.6094	0.4323	0.6468	0.7094	0.0294	0.5253	0.0052
AX.87279571	0.2188	0.2887	0.4071	0.1184	0.4466	0.1579	0.2908	0.3535	0.2424	0.222	0.0699
AX.87281312	0.4062	0.3292	0.4844	0.1552	0.5361	0.207	0.3205	0.386	-0.2342	0.3085	-0.077
AX.87281567	0.4688	0.425	0.503	0.078	0.529	0.104	0.155	0.1966	-0.1029	0.1808	-0.0438
AX.87281599	0.4062	0.376	0.4632	0.0871	0.4922	0.1161	0.1881	0.236	-0.0803	0.1861	-0.0302
AX.87282113	0.3906	0.3323	0.4132	0.0809	0.4401	0.1078	0.1957	0.245	-0.1755	0.1615	-0.0583
AX.87282526	0.1719	0.1469	0.412	0.2651	0.5003	0.3535	0.6435	0.7064	-0.1702	0.4143	-0.025
AX.87282754	0.3549	0.2996	0.4566	0.157	0.5089	0.2093	0.3438	0.4112	-0.1845	0.2988	-0.0553
AX.87283036	0.5552	0.4503	0.4953	0.045	0.5103	0.06	0.0909	0.1176	-0.233	0.1092	-0.1049
AX.87283097	0.3125	0.3281	0.3264	-0.0017	0.3258	-0.0023	-0.0052	-0.007	0.0476	-0.0034	0.0156
AX.87284110	0.3281	0.3156	0.4964	0.1808	0.5566	0.241	0.3642	0.433	-0.0396	0.3522	-0.0125
AX.87285643	0.4375	0.4104	0.4073	-0.0031	0.4062	-0.0042	-0.0077	-0.0103	-0.066	-0.0071	-0.0271
AX.87286957	0.5312	0.4344	0.4436	0.0092	0.4466	0.0122	0.0207	0.0274	-0.223	0.0216	-0.0968
AX.87287499	0.1719	0.1729	0.4866	0.3137	0.5911	0.4182	0.6446	0.7075	0.006	0.5057	0.001
AX.87288115	0.5156	0.476	0.4828	0.0067	0.485	0.009	0.014	0.0185	-0.0832	0.0171	-0.0396
AX.87288904	0.3594	0.3552	0.3532	-0.002	0.3525	-0.0027	-0.0057	-0.0076	-0.0117	-0.0041	-0.0042
AX.87289072	0.25	0.2344	0.4998	0.2654	0.5882	0.3538	0.531	0.6015	-0.0667	0.4622	-0.0156
AX.87289103	0.2031	0.1656	0.2079	0.0423	0.222	0.0564	0.2034	0.254	-0.2264	0.0676	-0.0375
AX.87290299	0.3438	0.3104	0.4709	0.1605	0.5244	0.214	0.3408	0.4081	-0.1074	0.3103	-0.0334
AX.87291479	0.4062	0.3271	0.3257	-0.0014	0.3252	-0.0019	-0.0043	-0.0058	-0.242	-0.0028	-0.0791
AX.87293416	0.5156	0.4958	0.5026	0.0068	0.5049	0.009	0.0135	0.0179	-0.0399	0.0179	-0.0198
AX.87294458	0.3884	0.3463	0.4403	0.0939	0.4716	0.1253	0.2134	0.2656	-0.1215	0.1916	-0.0421
AX.87294490	0.3594	0.3625	0.3699	0.0074	0.3724	0.0099	0.0201	0.0266	0.0086	0.0155	0.0031
AX.87295559	0.2031	0.2052	0.4663	0.2611	0.5534	0.3482	0.56	0.6292	0.0102	0.4381	0.0021
AX.87295799	0.1719	0.1479	0.1581	0.0102	0.1615	0.0135	0.0643	0.0839	-0.162	0.0159	-0.024
AX.87295892	0.2969	0.2812	0.335	0.0537	0.3529	0.0716	0.1603	0.203	-0.0556	0.0996	-0.0157
AX.87296670	0.3906	0.4188	0.4975	0.0788	0.5238	0.105	0.1583	0.2005	0.0672	0.1807	0.0282
AX.87297223	0.1719	0.1917	0.5015	0.3099	0.6048	0.4132	0.6178	0.6831	0.1033	0.5111	0.0198
AX.87297354	0.3438	0.2688	0.4058	0.1371	0.4515	0.1827	0.3377	0.4048	-0.2791	0.2499	-0.075
AX.87297398	0.5312	0.4396	0.4539	0.0143	0.4587	0.0191	0.0315	0.0416	-0.2085	0.034	-0.0916
AX.87297594	0.3281	0.3771	0.4886	0.1115	0.5257	0.1486	0.2282	0.2827	0.1298	0.2386	0.049
AX.87298116	0.2188	0.2087	0.2204	0.0117	0.2243	0.0156	0.053	0.0694	-0.0481	0.0197	-0.0101
AX.87298117	0.2031	0.2427	0.4962	0.2535	0.5807	0.338	0.5109	0.5821	0.1631	0.4464	0.0396
AX.87298157	0.3438	0.35	0.4906	0.1406	0.5374	0.1874	0.2866	0.3488	0.0179	0.2884	0.0062
AX.87298193	0.6094	0.4594	0.4994	0.04	0.5127	0.0533	0.0801	0.104	-0.3265	0.0986	-0.15
AX.87299004	0.25	0.2385	0.4529	0.2144	0.5244	0.2859	0.4734	0.5451	-0.048	0.3754	-0.0115
AX.87299689	0.5396	0.4956	0.493	-0.0026	0.4921	-0.0035	-0.0053	-0.0071	-0.0888	-0.0069	-0.044
AX.87299793	0.4531	0.4344	0.4826	0.0482	0.4987	0.0643	0.1	0.129	-0.0432	0.1137	-0.0187
AX.87300170	0.4062	0.3521	0.4847	0.1327	0.529	0.1769	0.2737	0.3344	-0.1538	0.273	-0.0541
AX.87300221	0.5	0.4823	0.4914	0.0091	0.4945	0.0122	0.0186	0.0246	-0.0367	0.0235	-0.0177
AX.87300277	0.3281	0.3729	0.4143	0.0414	0.4281	0.0551	0.0998	0.1288	0.1201	0.0879	0.0448
AX.87300758	0.3055	0.2659	0.3733	0.1075	0.4092	0.1433	0.2879	0.3502	-0.1491	0.1952	-0.0396
AX.87301568	0.2812	0.3021	0.4981	0.196	0.5635	0.2614	0.3936	0.4639	0.069	0.3745	0.0209
AX.87302709	0.2375	0.2304	0.4588	0.2284	0.5349	0.3045	0.4978	0.5692	-0.0308	0.3956	-0.0071
AX.87304732	0.4062	0.3719	0.4851	0.1132	0.5228	0.1509	0.2333	0.2887	-0.0924	0.2403	-0.0343
AX.87305598	0.1875	0.1594	0.1709	0.0116	0.1748	0.0154	0.0677	0.0883	-0.1765	0.0184	-0.0281
AX.87305798	0.2344	0.174	0.4949	0.3209	0.6019	0.4279	0.6485	0.711	-0.3473	0.518	-0.0604
AX.87305920	0.2344	0.1875	0.2314	0.0439	0.2461	0.0586	0.1899	0.2381	-0.25	0.0721	-0.0469
AX.87306688	0.2188	0.2521	0.4627	0.2106	0.5329	0.2808	0.4552	0.5269	0.1322	0.3754	0.0333
AX.87306963	0.2656	0.2198	0.2317	0.0119	0.2357	0.0159	0.0514	0.0674	-0.2085	0.0204	-0.0458
AX.87307386	0.1406	0.1302	0.1317	0.0015	0.1322	0.002	0.0111	0.0148	-0.08	0.0022	-0.0104
AX.87307560	0.3125	0.3385	0.454	0.1155	0.4925	0.154	0.2543	0.3126	0.0769	0.2328	0.026
AX.87307721	0.3438	0.3062	0.4708	0.1646	0.5257	0.2195	0.3496	0.4175	-0.1224	0.3163	-0.0376
AX.87308288	0.2031	0.2719	0.2975	0.0256	0.306	0.0341	0.086	0.1115	0.2529	0.0469	0.0688
AX.87308414	0.4844	0.3677	0.3993	0.0316	0.4098	0.0421	0.0791	0.1028	-0.3173	0.0666	-0.1167
AX.87308479	0.4062	0.3823	0.454	0.0717	0.4779	0.0956	0.1579	0.2	-0.0627	0.1547	-0.0239
AX.87309762	0.2969	0.2281	0.2541	0.0259	0.2627	0.0346	0.1021	0.1316	-0.3014	0.0448	-0.0688
AX.87309805	0.2188	0.2573	0.5018	0.2445	0.5833	0.326	0.4873	0.5589	0.1498	0.439	0.0385
AX.87309981	0.2969	0.2917	0.3527	0.061	0.373	0.0814	0.1731	0.2182	-0.0179	0.1149	-0.0052
AX.87310466	0.5	0.4104	0.463	0.0525	0.4805	0.0701	0.1135	0.1458	-0.2183	0.1188	-0.0896
AX.87311043	0.3125	0.2948	0.4196	0.1249	0.4613	0.1665	0.2975	0.3609	-0.0601	0.2361	-0.0177
AX.87311215	0.4531	0.401	0.4997	0.0986	0.5326	0.1315	0.1974	0.2469	-0.1299	0.2196	-0.0521
AX.87311602	0.25	0.3094	0.4438	0.1344	0.4886	0.1792	0.3029	0.3668	0.1919	0.2595	0.0594
AX.87313510	0.25	0.224	0.2432	0.0193	0.2497	0.0257	0.0793	0.103	-0.1163	0.0331	-0.026
AX.87315634	0.3958	0.383	0.4995	0.1165	0.5383	0.1553	0.2333	0.2886	-0.0336	0.2518	-0.0128
AX.87316731	0.3438	0.3062	0.443	0.1368	0.4886	0.1824	0.3087	0.3732	-0.1224	0.2629	-0.0376
AX.87317293	0.375	0.3781	0.4717	0.0936	0.5029	0.1248	0.1984	0.2482	0.0083	0.2007	0.0031
AX.87319933	0.1583	0.1478	0.1469	-0.0009	0.1466	-0.0012	-0.006	-0.0081	-0.0714	-0.0014	-0.0105
AX.87320140	0.3281	0.2792	0.4743	0.1952	0.5394	0.2602	0.4115	0.4824	-0.1754	0.361	-0.0489
AX.87320582	0.1875	0.2354	0.4846	0.2492	0.5677	0.3323	0.5142	0.5853	0.2035	0.4346	0.0479
AX.87320618	0.2031	0.1969	0.2084	0.0115	0.2122	0.0154	0.0553	0.0724	-0.0317	0.0191	-0.0062
AX.87321024	0.4219	0.401	0.4677	0.0667	0.4899	0.0889	0.1425	0.1814	-0.0519	0.1484	-0.0209
AX.87323709	0.4219	0.399	0.4384	0.0394	0.4515	0.0525	0.0899	0.1164	-0.0574	0.0874	-0.0229
AX.87323955	0.3125	0.3177	0.4713	0.1536	0.5225	0.2048	0.3259	0.3919	0.0164	0.3001	0.0052
AX.87324622	0.1875	0.174	0.1712	-0.0028	0.1702	-0.0037	-0.0163	-0.0218	-0.0778	-0.0045	-0.0135
AX.87324676	0.4479	0.4889	0.4834	-0.0056	0.4815	-0.0074	-0.0115	-0.0154	0.0839	-0.0145	0.041
AX.87325041	0.4062	0.4312	0.4333	0.002	0.4339	0.0027	0.0046	0.0062	0.058	0.0047	0.025
AX.87325356	0.2344	0.2	0.4953	0.2953	0.5938	0.3937	0.5962	0.6632	-0.1719	0.4922	-0.0344
AX.87325953	0.0938	0.1042	0.1181	0.0139	0.1227	0.0185	0.1174	0.1507	0.1006	0.0206	0.0104
AX.87326111	0.3281	0.2927	0.3349	0.0422	0.349	0.0562	0.126	0.1612	-0.121	0.0795	-0.0354
AX.87326124	0.4844	0.376	0.3994	0.0234	0.4072	0.0312	0.0586	0.0766	-0.2881	0.05	-0.1084
AX.87326247	0.3125	0.3302	0.4632	0.133	0.5075	0.1773	0.2871	0.3493	0.0536	0.2647	0.0177
AX.87326290	0.375	0.3865	0.4328	0.0463	0.4482	0.0618	0.1071	0.1378	0.0296	0.1007	0.0115
AX.87326578	0.2656	0.2954	0.5016	0.2062	0.5703	0.2749	0.411	0.482	0.1008	0.3902	0.0298
AX.87327933	0.1875	0.2615	0.4787	0.2172	0.5511	0.2896	0.4538	0.5256	0.2829	0.3922	0.074
AX.87328543	0.125	0.1271	0.4888	0.3617	0.6094	0.4823	0.74	0.7915	0.0164	0.5525	0.0021
AX.87328750	0.4688	0.4104	0.4324	0.022	0.4398	0.0294	0.0509	0.0668	-0.1421	0.0498	-0.0584
AX.87328876	0.25	0.2688	0.5018	0.233	0.5794	0.3107	0.4644	0.5362	0.0698	0.4249	0.0188
AX.87329257	0.25	0.2323	0.3254	0.0931	0.3564	0.1242	0.2862	0.3483	-0.0762	0.1617	-0.0177
AX.87329427	0.2031	0.1917	0.2083	0.0167	0.2139	0.0222	0.0799	0.1038	-0.0598	0.0275	-0.0114
AX.87330207	0.1562	0.225	0.221	-0.004	0.2197	-0.0053	-0.0179	-0.024	0.3056	-0.0068	0.0688
AX.87331567	0.2344	0.2281	0.2545	0.0264	0.2633	0.0352	0.1038	0.1337	-0.0274	0.0456	-0.0063
AX.87332244	0.3906	0.324	0.413	0.0891	0.4427	0.1187	0.2156	0.2682	-0.2058	0.1757	-0.0666
AX.87332828	0.4479	0.369	0.4129	0.0439	0.4275	0.0585	0.1062	0.1368	-0.2138	0.0927	-0.0789
AX.87334083	0.2812	0.2531	0.4939	0.2408	0.5742	0.3211	0.4875	0.5592	-0.1111	0.4299	-0.0281
AX.87334191	0.1875	0.1615	0.4889	0.3274	0.598	0.4365	0.6697	0.73	-0.1613	0.5206	-0.026
AX.87334721	0.3281	0.3375	0.4	0.0625	0.4209	0.0834	0.1564	0.1981	0.0278	0.1259	0.0094
AX.87336365	0.3125	0.3146	0.4947	0.1801	0.5547	0.2401	0.364	0.4329	0.0066	0.3503	0.0021
AX.87336510	0.2344	0.2292	0.2546	0.0254	0.263	0.0339	0.0997	0.1287	-0.0227	0.0439	-0.0052
AX.87336925	0.2812	0.2417	0.2433	0.0016	0.2438	0.0021	0.0066	0.0088	-0.1638	0.0028	-0.0395
AX.87337581	0.3438	0.2698	0.3765	0.1067	0.4121	0.1423	0.2835	0.3453	-0.2741	0.1949	-0.074
AX.87338297	0.4844	0.4375	0.4932	0.0557	0.5117	0.0742	0.1129	0.145	-0.1071	0.1319	-0.0469
AX.87338421	0.2188	0.1875	0.4617	0.2742	0.5531	0.3656	0.5939	0.661	-0.1667	0.4499	-0.0313
AX.87338492	0.4062	0.326	0.4843	0.1583	0.5371	0.2111	0.3268	0.393	-0.246	0.3132	-0.0802
AX.87338922	0.3594	0.3427	0.3999	0.0572	0.4189	0.0762	0.143	0.182	-0.0486	0.116	-0.0167
AX.87340166	0.4062	0.4479	0.4447	-0.0032	0.4437	-0.0042	-0.0071	-0.0095	0.093	-0.0077	0.0417
AX.87340269	0.4844	0.449	0.4494	4e-04	0.4495	6e-04	0.001	0.0013	-0.0789	0.0011	-0.0354
AX.87341284	0.2969	0.3115	0.4263	0.1148	0.4645	0.1531	0.2693	0.3295	0.0468	0.2223	0.0146
AX.87341973	0.375	0.3927	0.472	0.0792	0.4984	0.1057	0.1679	0.212	0.0451	0.174	0.0177
AX.87342094	0.2656	0.2844	0.4671	0.1827	0.528	0.2436	0.3912	0.4614	0.0659	0.3404	0.0188
AX.87342107	0.3906	0.3323	0.4376	0.1053	0.4727	0.1404	0.2406	0.297	-0.1755	0.2102	-0.0583
AX.87342869	0.25	0.2062	0.4837	0.2774	0.5762	0.3699	0.5736	0.642	-0.2121	0.466	-0.0438
AX.87342877	0.3281	0.3146	0.4876	0.173	0.5452	0.2307	0.3548	0.423	-0.043	0.3365	-0.0135
AX.87343155	0.2656	0.2427	0.4957	0.253	0.5801	0.3374	0.5104	0.5816	-0.0944	0.4455	-0.0229
AX.87343292	0.3438	0.2771	0.2863	0.0092	0.2894	0.0123	0.0322	0.0425	-0.2406	0.017	-0.0667
AX.87344333	0.3281	0.3396	0.4264	0.0869	0.4554	0.1158	0.2037	0.2543	0.0337	0.1754	0.0115
AX.87345147	0.1562	0.2302	0.3261	0.0959	0.3581	0.1279	0.2941	0.3571	0.3213	0.1661	0.074
AX.87345684	0.1719	0.1594	0.254	0.0946	0.2855	0.1261	0.3724	0.4417	-0.0784	0.15	-0.0125
AX.87345729	0.3438	0.2771	0.2863	0.0092	0.2894	0.0123	0.0322	0.0425	-0.2406	0.017	-0.0667
AX.87345900	0.2812	0.3104	0.4323	0.1219	0.473	0.1626	0.282	0.3437	0.094	0.2357	0.0292
AX.87345915	0.2812	0.2688	0.4708	0.202	0.5381	0.2693	0.4291	0.5005	-0.0465	0.3683	-0.0124
AX.87345977	0.4219	0.3385	0.4374	0.0989	0.4704	0.1318	0.226	0.2803	-0.2462	0.1993	-0.0834
AX.87346223	0.4844	0.4615	0.4828	0.0213	0.4899	0.0285	0.0442	0.0581	-0.0497	0.0528	-0.0229
AX.87346362	0.2656	0.2167	0.466	0.2494	0.5492	0.3325	0.5351	0.6055	-0.226	0.4245	-0.0489
AX.87347864	0.3443	0.3112	0.3073	-0.0038	0.3061	-0.0051	-0.0125	-0.0167	-0.1066	-0.0074	-0.0331
AX.87348386	0.5	0.4656	0.499	0.0333	0.5101	0.0445	0.0668	0.0872	-0.0738	0.0832	-0.0344
AX.87348510	0.3594	0.325	0.3693	0.0443	0.3841	0.0591	0.12	0.1539	-0.1058	0.0876	-0.0344
AX.87349062	0.3125	0.3365	0.5023	0.1659	0.5576	0.2212	0.3302	0.3966	0.0712	0.3333	0.024
AX.87351149	0.375	0.3771	0.4717	0.0946	0.5033	0.1262	0.2006	0.2507	0.0055	0.2026	0.0021
AX.87351401	0.4062	0.3469	0.49	0.1432	0.5378	0.1909	0.2921	0.355	-0.1712	0.2923	-0.0593
AX.87351614	0.2969	0.2312	0.2541	0.0229	0.2617	0.0305	0.0899	0.1164	-0.2838	0.0396	-0.0657
AX.87352066	0.2812	0.2865	0.3773	0.0908	0.4076	0.1211	0.2407	0.2971	0.0182	0.1697	0.0053
AX.87353380	0.375	0.4469	0.4728	0.0259	0.4814	0.0346	0.0548	0.0718	0.1608	0.0625	0.0719
AX.87353884	0.4219	0.3542	0.4992	0.145	0.5475	0.1934	0.2905	0.3532	-0.1912	0.2994	-0.0677
AX.87354106	0.125	0.1156	0.118	0.0024	0.1188	0.0032	0.0203	0.0268	-0.0811	0.0036	-0.0094
AX.87354643	0.2344	0.1958	0.2081	0.0123	0.2122	0.0164	0.0591	0.0773	-0.1968	0.0204	-0.0386
AX.87354751	0.1719	0.1845	0.4741	0.2896	0.5706	0.3862	0.6109	0.6767	0.0683	0.4735	0.0126
AX.87354976	0.3594	0.3406	0.4672	0.1266	0.5094	0.1688	0.271	0.3314	-0.055	0.256	-0.0188
AX.87355638	0.3125	0.274	0.5014	0.2274	0.5771	0.3032	0.4536	0.5253	-0.1407	0.4176	-0.0385
AX.87357242	0.3281	0.3083	0.3527	0.0444	0.3675	0.0592	0.1258	0.161	-0.0642	0.0856	-0.0198
AX.87358852	0.375	0.3906	0.4856	0.095	0.5173	0.1266	0.1956	0.2448	0.04	0.2078	0.0156
AX.87359479	0.3594	0.301	0.3846	0.0835	0.4124	0.1114	0.2172	0.2701	-0.1938	0.1594	-0.0584
AX.87359857	0.3125	0.3135	0.502	0.1884	0.5648	0.2512	0.3754	0.4448	0.0033	0.366	0.001
AX.87360209	0.3906	0.4844	0.5044	0.02	0.5111	0.0267	0.0397	0.0522	0.1935	0.0518	0.0938
AX.87360902	0.3438	0.4146	0.4916	0.077	0.5173	0.1027	0.1566	0.1985	0.1709	0.1754	0.0708
AX.87360937	0.2656	0.2042	0.4951	0.291	0.5921	0.388	0.5877	0.6552	-0.301	0.4875	-0.0614
AX.87361277	0.2031	0.2344	0.502	0.2676	0.5911	0.3568	0.5331	0.6035	0.1333	0.466	0.0313
AX.87361375	0.2969	0.3365	0.4491	0.1126	0.4867	0.1502	0.2508	0.3086	0.1176	0.2264	0.0396
AX.87361628	0.3906	0.3792	0.4822	0.1031	0.5166	0.1374	0.2137	0.266	-0.0302	0.2214	-0.0114
AX.87362076	0.3438	0.3	0.4195	0.1195	0.4593	0.1593	0.2848	0.3468	-0.1458	0.2276	-0.0438
AX.87362120	0.4135	0.4628	0.4761	0.0133	0.4806	0.0178	0.028	0.037	0.1064	0.0331	0.0493
AX.87364073	0.2812	0.2812	0.2869	0.0056	0.2887	0.0075	0.0196	0.0259	0	0.0104	0
AX.87364184	0.1562	0.1312	0.4833	0.352	0.6006	0.4693	0.7284	0.7815	-0.1905	0.5402	-0.025
AX.87364872	0.3438	0.3042	0.3068	0.0026	0.3076	0.0035	0.0084	0.0112	-0.1301	0.005	-0.0396
AX.87365372	0.25	0.2406	0.494	0.2534	0.5785	0.3378	0.5129	0.584	-0.039	0.4449	-0.0094
AX.87365711	0.4417	0.3898	0.4643	0.0745	0.4891	0.0993	0.1604	0.2031	-0.133	0.1628	-0.0519
AX.87366775	0.3438	0.25	0.4421	0.1921	0.5062	0.2562	0.4346	0.5061	-0.375	0.3416	-0.0938
AX.87366789	0.3125	0.2635	0.2863	0.0228	0.2939	0.0304	0.0796	0.1034	-0.1858	0.0413	-0.049
AX.87367173	0.3594	0.3135	0.4746	0.1611	0.5283	0.2148	0.3394	0.4065	-0.1462	0.3129	-0.0459
AX.87367627	0.1719	0.1896	0.4742	0.2846	0.569	0.3794	0.6002	0.6668	0.0934	0.4682	0.0177
AX.87368564	0.4688	0.4854	0.4863	9e-04	0.4867	0.0012	0.0019	0.0025	0.0343	0.0024	0.0166
AX.87369224	0.2812	0.251	0.5017	0.2507	0.5853	0.3342	0.4996	0.5711	-0.1203	0.4463	-0.0302
AX.87369768	0.4219	0.3562	0.3996	0.0434	0.4141	0.0578	0.1085	0.1396	-0.1842	0.0898	-0.0657
AX.87370326	0.3906	0.3323	0.335	0.0027	0.3359	0.0036	0.0082	0.0109	-0.1755	0.0055	-0.0583
AX.87370460	0.3438	0.2875	0.2865	-0.001	0.2861	-0.0014	-0.0036	-0.0048	-0.1957	-0.0019	-0.0563
AX.87370921	0.375	0.3917	0.4075	0.0158	0.4128	0.0211	0.0388	0.0511	0.0426	0.0347	0.0167
AX.87370999	0.2812	0.2615	0.4941	0.2326	0.5716	0.3102	0.4708	0.5426	-0.0757	0.42	-0.0197
AX.87371385	0.3281	0.3781	0.4759	0.0978	0.5085	0.1303	0.2054	0.2563	0.1322	0.2096	0.05
AX.87371414	0.4688	0.3688	0.4533	0.0845	0.4814	0.1127	0.1865	0.2341	-0.2712	0.1785	-0.1
AX.87371734	0.2344	0.2354	0.2547	0.0192	0.2611	0.0257	0.0755	0.0983	0.0044	0.0335	0.001
AX.87371757	0.25	0.2615	0.361	0.0996	0.3942	0.1327	0.2758	0.3367	0.0438	0.1797	0.0115
AX.87371829	0.4531	0.4583	0.4683	0.01	0.4717	0.0133	0.0214	0.0283	0.0114	0.0246	0.0052
AX.87373031	0.1875	0.1552	0.1709	0.0157	0.1761	0.0209	0.0917	0.1187	-0.2081	0.0247	-0.0323
AX.87373181	0.1406	0.1604	0.1585	-0.0019	0.1579	-0.0025	-0.012	-0.0161	0.1234	-0.003	0.0198
AX.87373198	0.4375	0.375	0.4902	0.1152	0.5286	0.1536	0.2351	0.2906	-0.1667	0.2458	-0.0625
AX.87373842	0.4375	0.3823	0.485	0.1027	0.5192	0.1369	0.2117	0.2637	-0.1444	0.2216	-0.0552
AX.87373975	0.4688	0.3938	0.4947	0.1009	0.5283	0.1346	0.204	0.2547	-0.1905	0.222	-0.075
AX.87374218	0.3125	0.2656	0.4841	0.2185	0.557	0.2913	0.4513	0.5231	-0.1765	0.3967	-0.0469
AX.87374396	0.2812	0.2906	0.3773	0.0867	0.4062	0.1156	0.2298	0.2846	0.0323	0.163	0.0094
AX.87374517	0.3823	0.3316	0.3504	0.0188	0.3567	0.0251	0.0537	0.0704	-0.1529	0.0376	-0.0507
AX.87375186	0.5469	0.4646	0.497	0.0324	0.5078	0.0432	0.0652	0.0851	-0.1771	0.0807	-0.0823
AX.87375458	0.3125	0.2854	0.4708	0.1854	0.5326	0.2471	0.3937	0.4641	-0.0949	0.3458	-0.0271
AX.87375729	0.5396	0.457	0.4743	0.0173	0.48	0.023	0.0364	0.048	-0.1807	0.0424	-0.0826
AX.87376731	0.3906	0.3458	0.3528	0.007	0.3551	0.0093	0.0198	0.0262	-0.1295	0.0142	-0.0448
AX.87378056	0.5312	0.4188	0.4711	0.0524	0.4886	0.0699	0.1112	0.143	-0.2687	0.1202	-0.1124
AX.87378472	0.25	0.2698	0.4534	0.1836	0.5146	0.2449	0.405	0.4758	0.0734	0.3353	0.0198
AX.87379030	0.3594	0.3083	0.4872	0.1789	0.5469	0.2385	0.3672	0.4362	-0.1655	0.3449	-0.0511
AX.87379168	0.3594	0.3406	0.4135	0.0729	0.4378	0.0972	0.1763	0.222	-0.055	0.1474	-0.0188
AX.87379351	0.2344	0.1865	0.4863	0.2999	0.5863	0.3998	0.6166	0.682	-0.257	0.4914	-0.0479
AX.87379419	0.3594	0.3323	0.4964	0.1641	0.5511	0.2188	0.3306	0.397	-0.0815	0.3277	-0.0271
AX.87379736	0.3281	0.2656	0.4868	0.2212	0.5605	0.2949	0.4544	0.5261	-0.2353	0.4016	-0.0625
AX.87381633	0.4219	0.3708	0.4819	0.111	0.5189	0.148	0.2304	0.2853	-0.1376	0.2353	-0.0511
AX.87381702	0.3125	0.2521	0.4312	0.1791	0.4909	0.2388	0.4154	0.4865	-0.2397	0.3193	-0.0604
AX.87382878	0.4062	0.4323	0.4333	0.001	0.4336	0.0013	0.0023	0.003	0.0602	0.0023	0.0261
AX.87383006	0.3344	0.2844	0.302	0.0175	0.3078	0.0234	0.0581	0.076	-0.1756	0.0327	-0.05
AX.87383669	0.375	0.3417	0.4946	0.1529	0.5456	0.2039	0.3092	0.3737	-0.0976	0.3097	-0.0333
AX.87383985	0.1719	0.1635	0.4982	0.3346	0.6097	0.4462	0.6717	0.7318	-0.051	0.5334	-0.0084
AX.87384544	0.2344	0.2302	0.4372	0.207	0.5062	0.276	0.4734	0.5452	-0.0181	0.3585	-0.0042
AX.87385227	0.4844	0.4844	0.5027	0.0183	0.5088	0.0244	0.0364	0.048	0	0.0473	0
AX.87385913	0.3229	0.3496	0.4605	0.1109	0.4975	0.1478	0.2407	0.2971	0.0765	0.2273	0.0267
AX.87386064	0.3906	0.3604	0.3696	0.0092	0.3727	0.0123	0.025	0.033	-0.0838	0.0192	-0.0302
AX.87386084	0.3594	0.3729	0.4267	0.0538	0.4447	0.0717	0.1261	0.1613	0.0363	0.1144	0.0135
AX.87386616	0.2854	0.2418	0.49	0.2482	0.5727	0.3309	0.5065	0.5778	-0.1803	0.4365	-0.0436
AX.87387076	0.4312	0.3398	0.3749	0.0351	0.3866	0.0467	0.0935	0.1209	-0.269	0.0708	-0.0914
AX.87387833	0.3438	0.3396	0.4323	0.0927	0.4632	0.1236	0.2145	0.2669	-0.0123	0.1872	-0.0042
AX.87389155	0.3438	0.3562	0.4326	0.0763	0.458	0.1018	0.1764	0.2222	0.0351	0.1581	0.0124
AX.87389268	0.1719	0.1552	0.1582	0.003	0.1592	0.004	0.0188	0.0249	-0.1074	0.0047	-0.0167
AX.87390424	0.1875	0.1885	0.2652	0.0766	0.2907	0.1021	0.2889	0.3514	0.0055	0.1259	0.001
AX.87390433	0.2188	0.2354	0.5015	0.2661	0.5902	0.3548	0.5306	0.6011	0.0708	0.464	0.0166
AX.87390632	0.4531	0.35	0.4959	0.1459	0.5446	0.1946	0.2943	0.3573	-0.2946	0.2994	-0.1031
AX.87391358	0.375	0.3469	0.42	0.0731	0.4443	0.0975	0.174	0.2193	-0.0811	0.1492	-0.0281
AX.87394718	0.4062	0.4042	0.4636	0.0594	0.4834	0.0792	0.1282	0.1639	-0.0052	0.133	-0.002
AX.87395792	0.2656	0.3312	0.4756	0.1444	0.5238	0.1925	0.3036	0.3676	0.1981	0.2879	0.0656
AX.87395947	0.3281	0.3062	0.4962	0.19	0.5596	0.2533	0.3829	0.4527	-0.0714	0.3651	-0.0219
AX.87396411	0.2812	0.2646	0.5014	0.2369	0.5804	0.3158	0.4724	0.5441	-0.063	0.4294	-0.0166
AX.87396481	0.3125	0.2781	0.3256	0.0475	0.3415	0.0633	0.1459	0.1855	-0.1236	0.0878	-0.0344
AX.87396996	0.2656	0.2448	0.3844	0.1396	0.431	0.1862	0.3633	0.432	-0.0851	0.2466	-0.0208
AX.87398013	0.3906	0.3135	0.4812	0.1677	0.5371	0.2236	0.3484	0.4162	-0.2458	0.3257	-0.0771
AX.87398604	0.3438	0.3031	0.3067	0.0036	0.3079	0.0048	0.0118	0.0156	-0.134	0.0069	-0.0407
AX.87399169	0.2031	0.2885	0.3358	0.0473	0.3516	0.063	0.1408	0.1793	0.296	0.0886	0.0854
AX.87399961	0.2656	0.2677	0.4815	0.2138	0.5527	0.285	0.444	0.5157	0.0078	0.3892	0.0021
AX.87400241	0.1875	0.1677	0.4889	0.3212	0.596	0.4283	0.657	0.7186	-0.118	0.5146	-0.0198
AX.87400648	0.2385	0.2314	0.2352	0.0038	0.2364	0.005	0.016	0.0213	-0.0308	0.0065	-0.0071
AX.87400940	0.3438	0.3052	0.4318	0.1266	0.474	0.1688	0.2931	0.356	-0.1263	0.2429	-0.0386
AX.87401462	0.375	0.3615	0.3929	0.0314	0.4033	0.0419	0.0799	0.1038	-0.0375	0.0656	-0.0135
AX.87401628	0.0938	0.1458	0.4703	0.3245	0.5785	0.4326	0.6899	0.7479	0.3571	0.5065	0.052
AX.87402290	0.4062	0.3135	0.3255	0.0119	0.3294	0.0159	0.0366	0.0482	-0.2957	0.0231	-0.0927
AX.87402435	0.2031	0.1833	0.1838	4e-04	0.1839	6e-04	0.0024	0.0032	-0.108	7e-04	-0.0198
AX.87402784	0.4531	0.4562	0.4937	0.0375	0.5062	0.0499	0.0759	0.0986	0.0068	0.0918	0.0031
AX.87403748	0.3125	0.374	0.4077	0.0337	0.4189	0.045	0.0828	0.1074	0.1643	0.0719	0.0615
AX.87404560	0.4917	0.4823	0.4906	0.0082	0.4933	0.011	0.0168	0.0222	-0.0194	0.0212	-0.0094
AX.87404736	0.4135	0.4588	0.5006	0.0418	0.5146	0.0558	0.0836	0.1084	0.0986	0.1031	0.0453
AX.87405450	0.2344	0.2333	0.4577	0.2244	0.5326	0.2992	0.4903	0.5619	-0.0045	0.3903	-0.0011
AX.87405721	0.25	0.249	0.3769	0.128	0.4196	0.1706	0.3395	0.4067	-0.0042	0.2272	-0.001
AX.87406598	0.3281	0.299	0.502	0.203	0.5697	0.2707	0.4044	0.4752	-0.0976	0.3861	-0.0291
AX.87407334	0.4219	0.3615	0.5022	0.1408	0.5492	0.1877	0.2803	0.3418	-0.1671	0.2939	-0.0604
AX.87410615	0.4688	0.4375	0.4719	0.0344	0.4834	0.0459	0.0729	0.0949	-0.0714	0.0816	-0.0313
AX.87411033	0.3125	0.2833	0.3257	0.0424	0.3398	0.0565	0.1301	0.1663	-0.1029	0.0789	-0.0292
AX.87411072	0.2344	0.1896	0.5	0.3104	0.6035	0.4139	0.6209	0.6859	-0.2363	0.5108	-0.0448
AX.87411271	0.2344	0.2073	0.2542	0.0469	0.2699	0.0626	0.1846	0.2318	-0.1307	0.0789	-0.0271
AX.87411513	0.3125	0.2927	0.3259	0.0332	0.3369	0.0442	0.1017	0.1312	-0.0676	0.0625	-0.0198
AX.87411614	0.3594	0.325	0.467	0.142	0.5143	0.1893	0.3041	0.3681	-0.1058	0.2805	-0.0344
AX.87411843	0.5312	0.4375	0.4631	0.0256	0.4717	0.0342	0.0554	0.0725	-0.2143	0.0608	-0.0937
AX.87411919	0.4375	0.3583	0.3923	0.034	0.4036	0.0453	0.0866	0.1123	-0.2209	0.0706	-0.0792
AX.87411922	0.5312	0.4438	0.454	0.0102	0.4574	0.0136	0.0225	0.0298	-0.1972	0.0245	-0.0874
AX.87412947	0.2188	0.2417	0.4064	0.1647	0.4613	0.2196	0.4053	0.4761	0.0948	0.2896	0.0229
AX.87413003	0.2188	0.2906	0.5028	0.2122	0.5736	0.2829	0.422	0.4933	0.2473	0.3989	0.0718
AX.87413439	0.3906	0.3781	0.4754	0.0973	0.5078	0.1297	0.2046	0.2554	-0.0331	0.2085	-0.0125
AX.87413577	0.375	0.3802	0.4205	0.0403	0.4339	0.0537	0.0958	0.1238	0.0137	0.0867	0.0052
AX.87414225	0.5312	0.4583	0.4635	0.0051	0.4652	0.0068	0.0111	0.0147	-0.1591	0.0126	-0.0729
AX.87414625	0.4375	0.4156	0.4855	0.0699	0.5088	0.0932	0.1439	0.1831	-0.0526	0.1594	-0.0219
AX.87415199	0.1562	0.2573	0.2665	0.0092	0.2695	0.0122	0.0344	0.0454	0.3927	0.0165	0.1011
AX.87415465	0.3594	0.2979	0.4373	0.1394	0.4837	0.1858	0.3187	0.3841	-0.2063	0.2647	-0.0615
AX.87415767	0.2924	0.285	0.2942	0.0092	0.2972	0.0123	0.0313	0.0413	-0.0261	0.0172	-0.0074
AX.87416766	0.4219	0.3958	0.4676	0.0718	0.4915	0.0957	0.1535	0.1947	-0.0658	0.1584	-0.0261
AX.87417003	0.2906	0.2498	0.4153	0.1655	0.4704	0.2206	0.3984	0.469	-0.1633	0.2941	-0.0408
AX.87417425	0.2188	0.225	0.4842	0.2592	0.5706	0.3456	0.5353	0.6057	0.0278	0.446	0.0062
AX.87418856	0.25	0.2115	0.2201	0.0086	0.223	0.0115	0.0393	0.0517	-0.1823	0.0146	-0.0385
AX.87420865	0.3125	0.2781	0.2866	0.0084	0.2894	0.0113	0.0295	0.0389	-0.1236	0.0156	-0.0344
AX.87421245	0.5781	0.4458	0.475	0.0292	0.4847	0.0389	0.0614	0.0802	-0.2967	0.0701	-0.1323
AX.87423017	0.25	0.2052	0.4993	0.2941	0.5973	0.3921	0.589	0.6565	-0.2183	0.4934	-0.0448
AX.87423723	0.25	0.249	0.4316	0.1827	0.4925	0.2436	0.4232	0.4945	-0.0042	0.3243	-0.001
AX.87425027	0.5469	0.4812	0.4934	0.0121	0.4974	0.0161	0.0245	0.0325	-0.1364	0.0311	-0.0657
AX.87425218	0.4062	0.3635	0.4786	0.115	0.5169	0.1534	0.2404	0.2967	-0.1175	0.241	-0.0427
AX.87425853	0.1875	0.2292	0.4899	0.2607	0.5768	0.3477	0.5322	0.6027	0.1818	0.451	0.0417
AX.87425940	0.3438	0.3104	0.3923	0.0819	0.4196	0.1092	0.2087	0.2602	-0.1074	0.1583	-0.0334
AX.87425999	0.2812	0.2688	0.4844	0.2157	0.5563	0.2876	0.4452	0.5169	-0.0465	0.3933	-0.0124
AX.87426363	0.3281	0.2875	0.3524	0.0649	0.374	0.0865	0.1841	0.2313	-0.1413	0.1214	-0.0406
AX.87427788	0.2562	0.226	0.4903	0.2644	0.5785	0.3525	0.5392	0.6094	-0.134	0.4554	-0.0302
AX.87427835	0.2531	0.2163	0.2673	0.0509	0.2842	0.0679	0.1906	0.239	-0.1701	0.0867	-0.0368
AX.87428372	0.4531	0.3458	0.4959	0.15	0.5459	0.2001	0.3026	0.3665	-0.3102	0.3058	-0.1073
AX.87428708	0.4375	0.4125	0.4542	0.0417	0.4681	0.0556	0.0918	0.1188	-0.0606	0.0946	-0.025
AX.87429337	0.3281	0.2812	0.4919	0.2107	0.5622	0.2809	0.4283	0.4997	-0.1667	0.3909	-0.0469
AX.87429930	0.2902	0.2794	0.5012	0.2218	0.5751	0.2957	0.4425	0.5142	-0.0386	0.4104	-0.0108
AX.87430591	0.1875	0.251	0.5005	0.2495	0.5837	0.3326	0.4984	0.5699	0.2531	0.4441	0.0635
AX.87430856	0.125	0.1437	0.1453	0.0016	0.1458	0.0021	0.0108	0.0143	0.1304	0.0024	0.0187
AX.87431392	0.125	0.1135	0.118	0.0044	0.1195	0.0059	0.0377	0.0496	-0.1009	0.0067	-0.0115
AX.87431419	0.3438	0.2906	0.392	0.1014	0.4258	0.1352	0.2586	0.3174	-0.1828	0.1905	-0.0532
AX.87432047	0.4062	0.3844	0.393	0.0086	0.3958	0.0115	0.0219	0.0289	-0.0569	0.0186	-0.0218
AX.87432558	0.2812	0.2583	0.2865	0.0282	0.2959	0.0376	0.0983	0.127	-0.0887	0.0506	-0.0229
AX.87432847	0.4688	0.3615	0.3921	0.0307	0.4023	0.0409	0.0782	0.1016	-0.2968	0.064	-0.1073
AX.87432981	0.4531	0.3771	0.385	0.008	0.3877	0.0106	0.0207	0.0274	-0.2017	0.017	-0.076
AX.87433443	0.2396	0.3032	0.3229	0.0197	0.3295	0.0263	0.0611	0.0799	0.2098	0.0378	0.0636
AX.87434512	0.4062	0.4479	0.5019	0.054	0.5199	0.0719	0.1075	0.1384	0.093	0.1303	0.0417
AX.87434787	0.4062	0.3135	0.4998	0.1862	0.5618	0.2483	0.3726	0.4419	-0.2957	0.3617	-0.0927
AX.87435262	0.2344	0.3073	0.4931	0.1858	0.555	0.2477	0.3768	0.4463	0.2373	0.3576	0.0729
AX.87436633	0.2969	0.2521	0.3521	0.1	0.3854	0.1333	0.284	0.3459	-0.1777	0.1783	-0.0448
AX.87436695	0.3906	0.3375	0.4816	0.1441	0.5296	0.1921	0.2992	0.3628	-0.1574	0.29	-0.0531
AX.87436738	0.3281	0.2948	0.3164	0.0216	0.3236	0.0288	0.0682	0.0889	-0.1131	0.0408	-0.0333
AX.87436743	0.2562	0.2571	0.4512	0.1941	0.516	0.2588	0.4302	0.5016	0.0035	0.3484	0.0009
AX.87436894	0.3281	0.3677	0.4757	0.108	0.5117	0.144	0.227	0.2814	0.1076	0.2278	0.0396
AX.87437036	0.375	0.4469	0.4645	0.0176	0.4704	0.0235	0.0379	0.05	0.1608	0.0425	0.0719
AX.87437880	0.2656	0.2344	0.4917	0.2573	0.5775	0.3431	0.5233	0.5941	-0.1333	0.4481	-0.0312
AX.87438303	0.4219	0.3802	0.4879	0.1077	0.5238	0.1436	0.2207	0.2741	-0.1096	0.2316	-0.0417
AX.87439461	0.5	0.4281	0.4789	0.0507	0.4958	0.0676	0.1059	0.1364	-0.1679	0.1183	-0.0719
AX.87439579	0.2031	0.2531	0.4993	0.2462	0.5814	0.3283	0.4931	0.5646	0.1975	0.4395	0.05
AX.87439815	0.4219	0.4062	0.4385	0.0322	0.4492	0.043	0.0735	0.0957	-0.0385	0.0724	-0.0157
AX.87440174	0.2812	0.3083	0.3444	0.0361	0.3564	0.0481	0.1048	0.135	0.0878	0.0696	0.0271
AX.87440274	0.1146	0.1913	0.4846	0.2933	0.5824	0.3911	0.6053	0.6716	0.4009	0.4836	0.0767
AX.87440470	0.4531	0.3637	0.4581	0.0944	0.4896	0.1259	0.2061	0.2571	-0.2459	0.1978	-0.0894
AX.87440894	0.4062	0.3875	0.4326	0.0451	0.4476	0.0601	0.1042	0.1343	-0.0484	0.0981	-0.0187
AX.87441478	0.4844	0.3958	0.4876	0.0918	0.5182	0.1224	0.1883	0.2362	-0.2237	0.2026	-0.0886
AX.87442929	0.2656	0.2375	0.2544	0.0169	0.2601	0.0226	0.0666	0.0869	-0.1184	0.0296	-0.0281
AX.87442971	0.1562	0.1583	0.4969	0.3385	0.6097	0.4514	0.6813	0.7403	0.0132	0.5363	0.0021
AX.87443119	0.3125	0.2781	0.3437	0.0656	0.3656	0.0874	0.1908	0.2392	-0.1236	0.1211	-0.0344
AX.87443788	0.2344	0.2052	0.2083	0.0031	0.2093	0.0041	0.0148	0.0196	-0.1421	0.0052	-0.0292
AX.87445222	0.4375	0.3698	0.4198	0.05	0.4365	0.0667	0.1192	0.1529	-0.1831	0.1059	-0.0677
AX.87445431	0.5312	0.5	0.5017	0.0017	0.5023	0.0023	0.0034	0.0045	-0.0625	0.0046	-0.0312
AX.87446599	0.1875	0.1917	0.1964	0.0047	0.1979	0.0063	0.0239	0.0316	0.0217	0.0077	0.0042
AX.87447558	0.125	0.1167	0.118	0.0014	0.1185	0.0018	0.0116	0.0154	-0.0714	0.0021	-0.0083
AX.87447730	0.4062	0.3292	0.4531	0.124	0.4945	0.1653	0.2736	0.3343	-0.2342	0.2464	-0.077
AX.87448191	0.25	0.2802	0.2871	0.0069	0.2894	0.0092	0.024	0.0317	0.1078	0.0128	0.0302
AX.87448417	0.3594	0.324	0.3527	0.0288	0.3623	0.0383	0.0815	0.1058	-0.1093	0.0567	-0.0354
AX.87449395	0.5312	0.4375	0.4788	0.0413	0.4925	0.055	0.0862	0.1117	-0.2143	0.0978	-0.0937
AX.87449754	0.2479	0.2786	0.3098	0.0312	0.3202	0.0416	0.1008	0.13	0.11	0.0577	0.0307
AX.87450192	0.1562	0.2	0.4707	0.2707	0.5609	0.3609	0.5751	0.6434	0.2188	0.4511	0.0438
AX.87450258	0.2656	0.2604	0.3163	0.0559	0.335	0.0745	0.1767	0.2225	-0.02	0.1008	-0.0052
AX.87450305	0.2656	0.2615	0.5019	0.2404	0.582	0.3206	0.4791	0.5508	-0.0159	0.4341	-0.0041
AX.87451359	0.2969	0.2552	0.3687	0.1135	0.4066	0.1514	0.3079	0.3723	-0.1633	0.2032	-0.0417
AX.87453044	0.3906	0.3198	0.413	0.0932	0.444	0.1242	0.2256	0.2798	-0.2215	0.1826	-0.0708
AX.87453131	0.4375	0.4573	0.5018	0.0445	0.5166	0.0593	0.0887	0.1148	0.0433	0.1093	0.0198
AX.87453370	0.3438	0.324	0.3261	0.0021	0.3268	0.0029	0.0066	0.0088	-0.0611	0.0042	-0.0198
AX.87453550	0.4219	0.3677	0.5023	0.1346	0.5472	0.1795	0.268	0.328	-0.1473	0.2839	-0.0542
AX.87453657	0.0469	0.0437	0.4992	0.4555	0.651	0.6073	0.9124	0.9328	-0.0714	0.6351	-0.0032
AX.87454921	0.2031	0.1635	0.1835	0.0199	0.1901	0.0266	0.1086	0.1397	-0.242	0.0318	-0.0396
AX.87455401	0.2896	0.257	0.2946	0.0376	0.3071	0.0501	0.1275	0.1631	-0.1267	0.0674	-0.0326
AX.87456495	0.2656	0.249	0.2761	0.0271	0.2852	0.0362	0.0983	0.1269	-0.0669	0.0482	-0.0166
AX.87457245	0.1875	0.2052	0.2864	0.0812	0.3135	0.1083	0.2835	0.3454	0.0863	0.1362	0.0177
AX.87457326	0.4219	0.3823	0.5016	0.1193	0.5413	0.159	0.2378	0.2938	-0.1035	0.2575	-0.0396
AX.87457738	0.3438	0.3396	0.4982	0.1586	0.5511	0.2115	0.3184	0.3838	-0.0123	0.3203	-0.0042
AX.87457941	0.375	0.3385	0.4535	0.115	0.4919	0.1533	0.2535	0.3117	-0.1077	0.2318	-0.0365
AX.87458352	0.3104	0.2731	0.362	0.0889	0.3917	0.1186	0.2457	0.3028	-0.1368	0.1631	-0.0373
AX.87458690	0.4438	0.4291	0.4751	0.046	0.4904	0.0614	0.0969	0.1251	-0.0342	0.1075	-0.0147
AX.87459046	0.4375	0.4406	0.4639	0.0233	0.4717	0.0311	0.0502	0.0658	0.0071	0.0555	0.0031
AX.87459109	0.4125	0.3952	0.4136	0.0183	0.4197	0.0244	0.0443	0.0582	-0.0437	0.0404	-0.0173
AX.87459319	0.5469	0.426	0.4583	0.0323	0.4691	0.043	0.0704	0.0917	-0.2836	0.075	-0.1209
AX.87459945	0.1094	0.1562	0.4868	0.3306	0.597	0.4408	0.679	0.7383	0.3	0.5224	0.0468
AX.87463046	0.4688	0.4812	0.4863	0.005	0.488	0.0067	0.0103	0.0137	0.026	0.0129	0.0124
AX.87463589	0.2031	0.2573	0.3353	0.078	0.3613	0.104	0.2327	0.2879	0.2105	0.1401	0.0542
AX.87464821	0.3198	0.2843	0.2928	0.0085	0.2956	0.0113	0.0289	0.0382	-0.1249	0.0158	-0.0355
AX.87464886	0.3906	0.3219	0.4745	0.1526	0.5254	0.2035	0.3217	0.3874	-0.2136	0.3001	-0.0687
AX.87465058	0.3458	0.302	0.4902	0.1882	0.5529	0.2509	0.3839	0.4538	-0.1451	0.3594	-0.0438
AX.87465426	0.4062	0.4396	0.4446	0.005	0.4463	0.0067	0.0113	0.015	0.0758	0.012	0.0334
AX.87465558	0.1719	0.1729	0.4866	0.3137	0.5911	0.4182	0.6446	0.7075	0.006	0.5057	0.001
AX.87465887	0.3677	0.333	0.434	0.101	0.4677	0.1347	0.2327	0.288	-0.1043	0.2019	-0.0347
AX.87467805	0.3479	0.2908	0.4543	0.1635	0.5088	0.218	0.36	0.4285	-0.1965	0.3074	-0.0571
AX.87467893	0.3125	0.3365	0.4203	0.0838	0.4482	0.1118	0.1995	0.2494	0.0712	0.1685	0.024
AX.87469830	0.3125	0.251	0.3916	0.1406	0.4385	0.1874	0.359	0.4275	-0.2448	0.2503	-0.0615
AX.87470536	0.4729	0.449	0.4808	0.0318	0.4914	0.0424	0.0662	0.0864	-0.0533	0.077	-0.0239
AX.87470644	0.2656	0.2948	0.4673	0.1725	0.5247	0.2299	0.3691	0.4382	0.0989	0.3261	0.0292
AX.87470809	0.376	0.2959	0.3071	0.0111	0.3108	0.0148	0.0363	0.0478	-0.2708	0.0211	-0.0801
AX.87472516	0.25	0.2531	0.2657	0.0125	0.2699	0.0167	0.0472	0.062	0.0123	0.0224	0.0031
AX.87472587	0.1875	0.1708	0.1711	3e-04	0.1712	4e-04	0.0017	0.0023	-0.0976	5e-04	-0.0167
AX.87473224	0.2031	0.2125	0.276	0.0635	0.2972	0.0847	0.2301	0.285	0.0441	0.1076	0.0094
AX.87476569	0.375	0.3427	0.4946	0.1519	0.5452	0.2025	0.3071	0.3715	-0.0942	0.3081	-0.0323
AX.87477349	0.4062	0.4104	0.4329	0.0225	0.4404	0.03	0.052	0.0681	0.0102	0.0509	0.0042
AX.87478489	0.3281	0.3156	0.4671	0.1515	0.5176	0.202	0.3243	0.3902	-0.0396	0.2951	-0.0125
AX.87479114	0.375	0.351	0.3614	0.0104	0.3649	0.0139	0.0288	0.038	-0.0682	0.0214	-0.024
AX.87480060	0.4062	0.4062	0.4441	0.0378	0.4567	0.0505	0.0852	0.1105	0	0.085	0
AX.87480864	0.3438	0.375	0.4075	0.0325	0.4183	0.0433	0.0797	0.1035	0.0833	0.0693	0.0312
AX.87480977	0.3438	0.3062	0.4708	0.1646	0.5257	0.2195	0.3496	0.4175	-0.1224	0.3163	-0.0376
AX.87481151	0.3125	0.3885	0.4333	0.0448	0.4482	0.0597	0.1033	0.1332	0.1957	0.0976	0.076
AX.87481396	0.3906	0.3583	0.353	-0.0053	0.3512	-0.0071	-0.0151	-0.0202	-0.0901	-0.0111	-0.0323
AX.87481666	0.0469	0.0729	0.4977	0.4248	0.6393	0.5664	0.8535	0.8859	0.3571	0.611	0.026
AX.87482842	0.3438	0.3531	0.454	0.1009	0.4876	0.1345	0.2222	0.2758	0.0265	0.2079	0.0093
AX.87482950	0.449	0.3961	0.4599	0.0638	0.4812	0.0851	0.1388	0.1769	-0.1336	0.1409	-0.0529
AX.87483375	0.2188	0.1979	0.497	0.2991	0.5967	0.3988	0.6018	0.6683	-0.1053	0.4972	-0.0209
AX.87483673	0.2344	0.1906	0.2081	0.0174	0.2139	0.0232	0.0838	0.1087	-0.2295	0.0287	-0.0438
AX.87483817	0.1562	0.1417	0.1709	0.0292	0.1807	0.039	0.1711	0.2159	-0.1029	0.0454	-0.0145
AX.87483857	0.3531	0.2896	0.3699	0.0803	0.3967	0.1071	0.2171	0.2699	-0.2192	0.1507	-0.0635
AX.87483975	0.2812	0.3417	0.4856	0.1439	0.5335	0.1919	0.2963	0.3596	0.1768	0.2914	0.0605
AX.87484841	0.35	0.3564	0.4108	0.0544	0.4289	0.0726	0.1325	0.1692	0.0179	0.1127	0.0064
AX.87486025	0.4375	0.3906	0.4202	0.0295	0.43	0.0394	0.0703	0.0916	-0.12	0.0646	-0.0469
AX.87489275	0.2812	0.249	0.4997	0.2508	0.5833	0.3344	0.5018	0.5732	-0.1297	0.4452	-0.0322
AX.87489427	0.1406	0.124	0.4949	0.3709	0.6185	0.4945	0.7495	0.7996	-0.1345	0.5645	-0.0166
AX.87489944	0.2969	0.2552	0.276	0.0208	0.2829	0.0277	0.0752	0.0978	-0.1633	0.0372	-0.0417
AX.87490599	0.2208	0.2459	0.2882	0.0423	0.3023	0.0564	0.1468	0.1866	0.102	0.0748	0.0251
AX.87490722	0.5781	0.4802	0.5029	0.0227	0.5104	0.0302	0.0451	0.0592	-0.2039	0.0581	-0.0979
AX.87491082	0.2188	0.2	0.4892	0.2892	0.5856	0.3856	0.5912	0.6585	-0.0938	0.482	-0.0188
AX.87491311	0.3906	0.3896	0.414	0.0245	0.4222	0.0326	0.0591	0.0773	-0.0027	0.0534	-0.001
AX.87491622	0.25	0.2802	0.2871	0.0069	0.2894	0.0092	0.024	0.0317	0.1078	0.0128	0.0302
AX.87491654	0.3906	0.3	0.3687	0.0687	0.3916	0.0916	0.1863	0.2339	-0.3021	0.1309	-0.0906
AX.87492020	0.2031	0.2229	0.5018	0.2789	0.5947	0.3718	0.5557	0.6252	0.0888	0.4785	0.0198
AX.87492765	0.4948	0.4397	0.4716	0.0319	0.4822	0.0425	0.0676	0.0882	-0.1253	0.0759	-0.0551
AX.87493338	0.4531	0.5	0.4944	-0.0056	0.4925	-0.0075	-0.0114	-0.0152	0.0938	-0.015	0.0469
AX.87494622	0.2344	0.224	0.4957	0.2717	0.5863	0.3623	0.5482	0.618	-0.0465	0.4669	-0.0104
AX.87494726	0.4062	0.3438	0.5002	0.1565	0.5524	0.2087	0.3128	0.3777	-0.1818	0.318	-0.0624
AX.87495459	0.2031	0.2719	0.2975	0.0256	0.306	0.0341	0.086	0.1115	0.2529	0.0469	0.0688
AX.87495669	0.2188	0.2156	0.4997	0.2841	0.5944	0.3788	0.5685	0.6372	-0.0145	0.4829	-0.0032
AX.87496413	0.3906	0.3875	0.5019	0.1144	0.54	0.1525	0.2279	0.2825	-0.0081	0.249	-0.0031
AX.87496544	0.3125	0.3448	0.4907	0.1459	0.5394	0.1946	0.2974	0.3608	0.0937	0.297	0.0323
AX.87498137	0.4375	0.349	0.4195	0.0706	0.443	0.0941	0.1682	0.2123	-0.2537	0.1445	-0.0885
AX.87498245	0.3281	0.2833	0.3846	0.1012	0.4183	0.135	0.2632	0.3226	-0.1581	0.1883	-0.0448
AX.87500352	0.2188	0.1792	0.1959	0.0167	0.2015	0.0223	0.0855	0.1108	-0.2209	0.0272	-0.0396
AX.87500642	0.3621	0.2944	0.4622	0.1678	0.5182	0.2237	0.3631	0.4318	-0.2298	0.3171	-0.0677
AX.87500945	0.2812	0.275	0.4977	0.2227	0.5719	0.2969	0.4475	0.5192	-0.0227	0.4096	-0.0062
AX.87501084	0.4	0.3774	0.4999	0.1225	0.5407	0.1633	0.2451	0.3021	-0.0599	0.2623	-0.0226
AX.87501104	0.2812	0.3104	0.3615	0.0511	0.3786	0.0682	0.1414	0.1801	0.094	0.0988	0.0292
AX.87501805	0.4375	0.3823	0.5021	0.1198	0.542	0.1597	0.2386	0.2947	-0.1444	0.2585	-0.0552
AX.87501952	0.3281	0.2875	0.4256	0.1381	0.4717	0.1842	0.3245	0.3905	-0.1413	0.2585	-0.0406
AX.87502019	0.3281	0.2844	0.2967	0.0123	0.3008	0.0164	0.0415	0.0545	-0.1538	0.0229	-0.0437
AX.87502680	0.2277	0.2972	0.4934	0.1962	0.5588	0.2616	0.3976	0.4681	0.234	0.3722	0.0695
AX.87503845	0.3594	0.3552	0.5016	0.1464	0.5505	0.1952	0.2919	0.3547	-0.0117	0.3028	-0.0042
AX.87504428	0.5781	0.4552	0.4488	-0.0064	0.4466	-0.0086	-0.0144	-0.0192	-0.27	-0.0158	-0.1229
AX.87504954	0.4844	0.474	0.5006	0.0266	0.5094	0.0355	0.0532	0.0696	-0.022	0.0675	-0.0104
AX.87505044	0.3281	0.2958	0.4131	0.1172	0.4521	0.1563	0.2838	0.3457	-0.1092	0.222	-0.0323
AX.87505368	0.4531	0.4052	0.4001	-0.0051	0.3984	-0.0068	-0.0127	-0.017	-0.1183	-0.0114	-0.0479
AX.87505428	0.25	0.2531	0.4898	0.2367	0.5687	0.3156	0.4832	0.5549	0.0123	0.4225	0.0031
AX.87506287	0.3125	0.2708	0.3768	0.106	0.4121	0.1413	0.2812	0.3428	-0.1538	0.1937	-0.0417
AX.87506693	0.1562	0.1875	0.4998	0.3123	0.6038	0.4163	0.6248	0.6895	0.1667	0.5124	0.0313
AX.87506737	0.375	0.3396	0.4785	0.1389	0.5247	0.1852	0.2902	0.3529	-0.1043	0.2804	-0.0354
AX.87506962	0.1719	0.2042	0.4744	0.2702	0.5645	0.3603	0.5696	0.6383	0.1582	0.4527	0.0323
AX.87507205	0.2188	0.1979	0.4994	0.3015	0.5999	0.402	0.6037	0.6701	-0.1053	0.5012	-0.0209
AX.87507545	0.1719	0.1885	0.481	0.2924	0.5785	0.3899	0.608	0.6741	0.0884	0.4805	0.0166
AX.87507976	0.2656	0.2427	0.4957	0.253	0.5801	0.3374	0.5104	0.5816	-0.0944	0.4455	-0.0229
AX.87508615	0.3281	0.3896	0.4009	0.0113	0.4046	0.015	0.0281	0.0372	0.1578	0.0246	0.0615
AX.87508752	0.1875	0.1698	0.1711	0.0013	0.1715	0.0018	0.0077	0.0102	-0.1043	0.0021	-0.0177
AX.87509064	0.4219	0.3677	0.3998	0.0321	0.4105	0.0428	0.0802	0.1042	-0.1473	0.0676	-0.0542
AX.87510124	0.3438	0.3188	0.3441	0.0253	0.3525	0.0338	0.0736	0.0958	-0.0784	0.0496	-0.025
AX.87510134	0.2031	0.199	0.5004	0.3015	0.6009	0.402	0.6024	0.6689	-0.0209	0.5018	-0.0041
AX.87510202	0.125	0.1479	0.5008	0.3529	0.6185	0.4706	0.7047	0.7608	0.1549	0.5523	0.0229
AX.87510434	0.4219	0.3479	0.4376	0.0896	0.4674	0.1195	0.2049	0.2557	-0.2126	0.1833	-0.074
AX.87512882	0.3906	0.3562	0.3696	0.0133	0.374	0.0178	0.0361	0.0475	-0.0965	0.0276	-0.0344
AX.87512970	0.4906	0.47	0.5035	0.0336	0.5147	0.0448	0.0667	0.087	-0.044	0.0845	-0.0206
AX.87515056	0.4688	0.476	0.5018	0.0258	0.5104	0.0344	0.0514	0.0673	0.0153	0.0656	0.0072
AX.87515085	0.4844	0.4906	0.5038	0.0131	0.5081	0.0175	0.0261	0.0345	0.0127	0.0344	0.0062
AX.87515104	0.1094	0.1688	0.1843	0.0155	0.1895	0.0207	0.0843	0.1093	0.3519	0.0249	0.0594
AX.87515261	0.2656	0.3271	0.5029	0.1758	0.5615	0.2344	0.3496	0.4175	0.1879	0.3484	0.0615
AX.87515264	0.4688	0.4375	0.5027	0.0652	0.5244	0.0869	0.1297	0.1657	-0.0714	0.1545	-0.0313
AX.87515393	0.4062	0.376	0.4436	0.0676	0.4661	0.0901	0.1523	0.1933	-0.0803	0.1444	-0.0302
AX.87516030	0.4375	0.4031	0.4204	0.0172	0.4261	0.023	0.041	0.0539	-0.0853	0.0385	-0.0344
AX.87516397	0.1094	0.1375	0.4807	0.3432	0.5951	0.4576	0.7139	0.7689	0.2045	0.5305	0.0281
AX.87516599	0.3594	0.3167	0.502	0.1854	0.5638	0.2471	0.3692	0.4383	-0.1349	0.3617	-0.0427
AX.87516857	0.2812	0.2427	0.4425	0.1998	0.5091	0.2664	0.4515	0.5233	-0.1588	0.3518	-0.0385
AX.87516920	0.5625	0.4135	0.4943	0.0807	0.5212	0.1076	0.1633	0.2065	-0.3602	0.1835	-0.149
AX.87517152	0.3594	0.2771	0.4252	0.1481	0.4746	0.1975	0.3484	0.4162	-0.297	0.2732	-0.0823
AX.87517328	0.4531	0.3719	0.4992	0.1273	0.5417	0.1698	0.2551	0.3135	-0.2185	0.2703	-0.0812
AX.87520792	0.375	0.3771	0.4634	0.0863	0.4922	0.1151	0.1863	0.2339	0.0055	0.1848	0.0021
AX.87521194	0.3438	0.3323	0.4537	0.1214	0.4941	0.1618	0.2676	0.3275	-0.0345	0.2424	-0.0115
AX.87521629	0.2188	0.1958	0.4891	0.2933	0.5869	0.3911	0.5996	0.6663	-0.117	0.4863	-0.023
AX.87521978	0.1875	0.1594	0.5005	0.3412	0.6143	0.4549	0.6816	0.7405	-0.1765	0.5411	-0.0281
AX.87523229	0.3125	0.3615	0.5013	0.1398	0.5479	0.1864	0.2789	0.3402	0.1354	0.2919	0.049
AX.87523439	0.3906	0.3427	0.4875	0.1448	0.5358	0.1931	0.2971	0.3604	-0.1398	0.2938	-0.0479
AX.87523476	0.5469	0.4385	0.5015	0.0629	0.5225	0.0839	0.1255	0.1606	-0.247	0.1495	-0.1084
AX.87523907	0.3594	0.3198	0.5021	0.1823	0.5628	0.243	0.363	0.4318	-0.1238	0.3573	-0.0396
AX.87524220	0.3438	0.3635	0.4854	0.1219	0.526	0.1625	0.2511	0.3089	0.0544	0.2553	0.0197
AX.87525282	0.3542	0.2773	0.3692	0.0919	0.3998	0.1225	0.2489	0.3065	-0.2772	0.1695	-0.0769
AX.87526936	0.3021	0.3236	0.4661	0.1425	0.5136	0.19	0.3057	0.3699	0.0664	0.2809	0.0215
AX.87528778	0.1875	0.1656	0.171	0.0054	0.1729	0.0072	0.0317	0.0418	-0.1321	0.0087	-0.0219
AX.87529850	0.2188	0.2031	0.3604	0.1572	0.4128	0.2096	0.4363	0.5079	-0.0769	0.2631	-0.0157
AX.87530492	0.3281	0.299	0.3994	0.1005	0.4329	0.134	0.2516	0.3095	-0.0976	0.1911	-0.0291
AX.87531028	0.1562	0.1187	0.4928	0.3741	0.6175	0.4988	0.759	0.8077	-0.3158	0.566	-0.0375
AX.87531909	0.299	0.2582	0.2979	0.0396	0.3111	0.0528	0.133	0.1698	-0.1577	0.0712	-0.0408
AX.87533784	0.4844	0.3896	0.426	0.0364	0.4382	0.0486	0.0855	0.1108	-0.2433	0.0796	-0.0948
AX.87534870	0.3906	0.3823	0.4266	0.0443	0.4414	0.0591	0.1039	0.1339	-0.0218	0.0957	-0.0083
AX.87536328	0.2344	0.2708	0.3167	0.0459	0.332	0.0612	0.1449	0.1843	0.1346	0.0839	0.0364
AX.87536900	0.2812	0.2729	0.2867	0.0138	0.2913	0.0184	0.0482	0.0632	-0.0305	0.0253	-0.0083
AX.87537191	0.2969	0.2854	0.3692	0.0838	0.3971	0.1117	0.2269	0.2813	-0.0401	0.1563	-0.0115
AX.87537212	0.4062	0.3729	0.5022	0.1292	0.5452	0.1723	0.2574	0.3161	-0.0894	0.2748	-0.0333
AX.87537434	0.3604	0.3773	0.4885	0.1113	0.5256	0.1484	0.2278	0.2823	0.0447	0.2382	0.0169
AX.87538708	0.5469	0.4635	0.4999	0.0364	0.512	0.0485	0.0728	0.0947	-0.1798	0.0904	-0.0834
AX.87539155	0.3281	0.3604	0.5029	0.1425	0.5505	0.19	0.2834	0.3452	0.0896	0.2971	0.0323
AX.87539446	0.3594	0.3312	0.5013	0.17	0.5579	0.2267	0.3392	0.4063	-0.0849	0.339	-0.0282
AX.87540111	0.5469	0.4604	0.4823	0.0219	0.4896	0.0292	0.0454	0.0596	-0.1878	0.0541	-0.0865
AX.87540684	0.3594	0.3625	0.4139	0.0514	0.431	0.0685	0.1241	0.1589	0.0086	0.1074	0.0031
AX.87541040	0.4219	0.424	0.5022	0.0783	0.5283	0.1044	0.1558	0.1975	0.0049	0.1812	0.0021
AX.87541081	0.4375	0.3917	0.4905	0.0988	0.5234	0.1318	0.2015	0.2517	-0.117	0.2166	-0.0458
AX.87541498	0.3594	0.3167	0.3526	0.0359	0.3646	0.0479	0.1019	0.1314	-0.1349	0.0701	-0.0427
AX.87541735	0.5156	0.4854	0.4761	-0.0093	0.473	-0.0124	-0.0196	-0.0263	-0.0622	-0.0242	-0.0302
AX.87542811	0.375	0.299	0.3767	0.0778	0.4027	0.1037	0.2065	0.2576	-0.2544	0.1479	-0.076
AX.87543367	0.2656	0.2312	0.4985	0.2672	0.5876	0.3563	0.5361	0.6064	-0.1486	0.4635	-0.0344
AX.87543435	0.4219	0.349	0.3692	0.0203	0.376	0.027	0.0549	0.0719	-0.209	0.0415	-0.0729
AX.87543914	0.2854	0.2429	0.4999	0.257	0.5856	0.3427	0.5142	0.5853	-0.1753	0.4526	-0.0425
AX.87543932	0.3125	0.3177	0.4434	0.1257	0.4854	0.1676	0.2835	0.3454	0.0164	0.2457	0.0052
AX.87544707	0.3438	0.3323	0.4786	0.1463	0.5273	0.1951	0.3057	0.3699	-0.0345	0.2921	-0.0115
AX.87545321	0.4844	0.3948	0.4925	0.0977	0.5251	0.1303	0.1984	0.2481	-0.2269	0.2153	-0.0896
AX.87546572	0.3906	0.4292	0.4762	0.047	0.4919	0.0627	0.0987	0.1275	0.0898	0.1098	0.0386
AX.87546996	0.375	0.2885	0.3063	0.0177	0.3122	0.0236	0.0579	0.0757	-0.2996	0.0332	-0.0865
AX.87549491	0.4531	0.4021	0.4001	-0.002	0.3994	-0.0027	-0.005	-0.0067	-0.1269	-0.0045	-0.051
AX.87550154	0.4844	0.3938	0.4993	0.1056	0.5345	0.1408	0.2114	0.2633	-0.2302	0.2322	-0.0906
AX.87550871	0.1406	0.15	0.1583	0.0083	0.1611	0.0111	0.0527	0.0691	0.0625	0.0131	0.0094
AX.87551357	0.2344	0.2406	0.4813	0.2407	0.5615	0.3209	0.5001	0.5715	0.026	0.4226	0.0062
AX.87551981	0.0938	0.1302	0.4701	0.3398	0.5833	0.4531	0.723	0.7768	0.28	0.521	0.0364
AX.87554264	0.3844	0.3127	0.4591	0.1463	0.5079	0.1951	0.3188	0.3842	-0.2291	0.2839	-0.0717
AX.87554658	0.375	0.3219	0.3922	0.0704	0.4157	0.0938	0.1794	0.2257	-0.165	0.1383	-0.0531
AX.87555161	0.25	0.2229	0.5015	0.2786	0.5944	0.3715	0.5555	0.625	-0.1215	0.478	-0.0271
AX.87555735	0.4062	0.3302	0.4532	0.1229	0.4941	0.1639	0.2713	0.3318	-0.2303	0.2448	-0.076
AX.87556705	0.125	0.1729	0.4841	0.3112	0.5879	0.415	0.6428	0.7059	0.2771	0.5017	0.0479
AX.87556979	0.3906	0.3958	0.4825	0.0867	0.5114	0.1156	0.1796	0.226	0.0132	0.1913	0.0052
AX.87559000	0.3438	0.3292	0.3443	0.0151	0.3493	0.0201	0.0438	0.0576	-0.0443	0.03	-0.0146
AX.87560167	0.5156	0.4802	0.5034	0.0231	0.5111	0.0309	0.046	0.0604	-0.0738	0.0594	-0.0354
AX.87560529	0.3906	0.3958	0.4268	0.031	0.4372	0.0413	0.0726	0.0946	0.0132	0.0684	0.0052
AX.87560580	0.5469	0.4479	0.4587	0.0107	0.4622	0.0143	0.0234	0.031	-0.2209	0.0259	-0.099
AX.87561632	0.4719	0.3861	0.4854	0.0993	0.5185	0.1324	0.2046	0.2554	-0.2222	0.2157	-0.0858
AX.87561713	0.1719	0.1573	0.4981	0.3408	0.6117	0.4544	0.6842	0.7428	-0.0927	0.5392	-0.0146
AX.87561827	0.1094	0.125	0.5	0.375	0.625	0.5	0.75	0.8	0.125	0.5714	0.0156
AX.87562709	0.3594	0.3656	0.5028	0.1372	0.5485	0.1829	0.2728	0.3334	0.0171	0.2883	0.0062
AX.87562777	0.375	0.3146	0.4063	0.0917	0.4368	0.1223	0.2257	0.2799	-0.1921	0.1784	-0.0604
AX.87565244	0.25	0.2719	0.4066	0.1347	0.4515	0.1796	0.3313	0.3978	0.0805	0.2467	0.0219
AX.87565318	0.2969	0.2802	0.4746	0.1944	0.5394	0.2592	0.4096	0.4805	-0.0595	0.3601	-0.0167
AX.87565505	0.2969	0.2417	0.5013	0.2597	0.5879	0.3462	0.518	0.5889	-0.2284	0.4566	-0.0552
AX.87565909	0.1719	0.2021	0.2087	0.0066	0.2109	0.0089	0.0318	0.042	0.1495	0.0111	0.0302
AX.87565940	0.3021	0.3099	0.3614	0.0515	0.3786	0.0687	0.1425	0.1814	0.0252	0.0995	0.0078
AX.87568743	0.3125	0.2656	0.4973	0.2317	0.5745	0.3089	0.4659	0.5377	-0.1765	0.4207	-0.0469
AX.87569863	0.4062	0.3885	0.4633	0.0748	0.4883	0.0997	0.1614	0.2043	-0.0456	0.1631	-0.0177
AX.87570045	0.2969	0.2823	0.4815	0.1992	0.5479	0.2656	0.4137	0.4847	-0.0517	0.37	-0.0146
AX.87570163	0.3594	0.3646	0.5018	0.1372	0.5475	0.1829	0.2734	0.3341	0.0143	0.2879	0.0052
AX.87570572	0.4531	0.4625	0.5026	0.0401	0.516	0.0535	0.0798	0.1036	0.0203	0.0994	0.0094
AX.87571078	0.3438	0.2802	0.4997	0.2195	0.5729	0.2927	0.4393	0.5109	-0.2268	0.4067	-0.0636
AX.87572139	0.2656	0.2229	0.4915	0.2686	0.5811	0.3581	0.5465	0.6164	-0.1916	0.4609	-0.0427
AX.87572814	0.2812	0.3802	0.4447	0.0645	0.4661	0.0859	0.1449	0.1844	0.2603	0.1387	0.099
AX.87572843	0.25	0.2406	0.2655	0.0249	0.2738	0.0331	0.0936	0.121	-0.039	0.0436	-0.0094
AX.87573260	0.1875	0.2397	0.4945	0.2548	0.5794	0.3397	0.5152	0.5862	0.2179	0.4468	0.0522
AX.87573596	0.3906	0.3812	0.3856	0.0043	0.387	0.0058	0.0113	0.015	-0.0246	0.0094	-0.0094
AX.87573841	0.25	0.1917	0.2198	0.0281	0.2292	0.0375	0.128	0.1636	-0.3043	0.0464	-0.0583
AX.87574288	0.3438	0.2667	0.4971	0.2304	0.5739	0.3072	0.4635	0.5353	-0.2891	0.4189	-0.0771
AX.87574625	0.1885	0.2001	0.2212	0.0211	0.2283	0.0282	0.0955	0.1234	0.0577	0.0352	0.0116
AX.87575441	0.2656	0.2427	0.4957	0.253	0.5801	0.3374	0.5104	0.5816	-0.0944	0.4455	-0.0229
AX.87575548	0.2031	0.2	0.4985	0.2985	0.598	0.398	0.5988	0.6655	-0.0156	0.4975	-0.0031
AX.87575780	0.4531	0.3823	0.4261	0.0438	0.4408	0.0585	0.1029	0.1326	-0.1853	0.0946	-0.0708
AX.87576080	0.3281	0.3052	0.4962	0.191	0.5599	0.2547	0.3849	0.4549	-0.0751	0.3666	-0.0229
AX.87576655	0.3906	0.3594	0.4263	0.0669	0.4486	0.0892	0.1569	0.1988	-0.087	0.1392	-0.0312
AX.87576924	0.2354	0.1875	0.498	0.3104	0.6015	0.4139	0.6234	0.6882	-0.2553	0.5095	-0.0479
AX.87577482	0.375	0.3177	0.443	0.1252	0.4847	0.167	0.2827	0.3445	-0.1803	0.2448	-0.0573
AX.87577500	0.3281	0.3562	0.4003	0.0441	0.415	0.0588	0.1101	0.1416	0.0789	0.0913	0.0281
AX.87578128	0.1583	0.2197	0.4903	0.2706	0.5806	0.3608	0.5519	0.6215	0.2794	0.4624	0.0614
AX.87579345	0.3594	0.376	0.4492	0.0732	0.4736	0.0976	0.1629	0.206	0.0443	0.1564	0.0166
AX.87579705	0.3906	0.3948	0.502	0.1072	0.5378	0.143	0.2136	0.2659	0.0106	0.2362	0.0042
AX.87580025	0.1562	0.1271	0.1448	0.0177	0.1507	0.0236	0.1224	0.1568	-0.2295	0.0271	-0.0291
AX.87580386	0.4062	0.4604	0.4864	0.026	0.4951	0.0347	0.0535	0.0701	0.1176	0.0643	0.0542
AX.87580569	0.3906	0.3458	0.4378	0.0919	0.4684	0.1226	0.21	0.2617	-0.1295	0.1874	-0.0448
AX.87580921	0.3438	0.3729	0.3781	0.0052	0.3799	0.007	0.0138	0.0183	0.0782	0.0111	0.0291
AX.87581530	0.0781	0.074	0.4975	0.4235	0.6387	0.5647	0.8513	0.8842	-0.0563	0.6098	-0.0041
AX.87581672	0.3521	0.2924	0.3978	0.1053	0.4329	0.1404	0.2648	0.3244	-0.204	0.1985	-0.0597
AX.87581754	0.4771	0.3987	0.4813	0.0825	0.5088	0.1101	0.1715	0.2163	-0.1965	0.183	-0.0784
AX.87582386	0.2188	0.2604	0.4067	0.1462	0.4554	0.195	0.3596	0.4282	0.16	0.2636	0.0416
AX.87582868	0.2188	0.2438	0.4943	0.2505	0.5778	0.334	0.5069	0.5781	0.1026	0.4417	0.025
AX.87583123	0.2344	0.2198	0.2319	0.0122	0.236	0.0162	0.0524	0.0687	-0.0664	0.0208	-0.0146
AX.87583366	0.3594	0.3312	0.3997	0.0685	0.4225	0.0913	0.1713	0.216	-0.0849	0.1365	-0.0282
AX.87584132	0.2812	0.2292	0.2431	0.0139	0.2477	0.0186	0.0572	0.0749	-0.2273	0.0241	-0.052
AX.87584465	0.1875	0.1906	0.4937	0.3031	0.5947	0.4041	0.6139	0.6795	0.0164	0.4993	0.0031
AX.87584511	0.4219	0.3896	0.5017	0.1121	0.5391	0.1495	0.2235	0.2773	-0.0829	0.2449	-0.0323
AX.87586001	0.4844	0.4667	0.4887	0.0221	0.4961	0.0294	0.0452	0.0593	-0.0379	0.0552	-0.0177
AX.87586595	0.1875	0.224	0.2208	-0.0032	0.2197	-0.0042	-0.0144	-0.0193	0.1628	-0.0055	0.0365
AX.87586667	0.4375	0.4615	0.4725	0.0111	0.4762	0.0148	0.0235	0.031	0.0519	0.0274	0.024
AX.87587856	0.3125	0.3458	0.4073	0.0614	0.4277	0.0819	0.1508	0.1915	0.0964	0.1252	0.0333
AX.87587903	0.3688	0.3144	0.4294	0.115	0.4677	0.1533	0.2677	0.3277	-0.1727	0.2236	-0.0544
AX.87588573	0.3281	0.2792	0.4743	0.1952	0.5394	0.2602	0.4115	0.4824	-0.1754	0.361	-0.0489
AX.87589680	0.4021	0.3041	0.3927	0.0886	0.4223	0.1182	0.2256	0.2798	-0.3221	0.1698	-0.098
AX.87589777	0.2344	0.2375	0.3992	0.1617	0.4531	0.2156	0.4051	0.4759	0.0132	0.2828	0.0031
AX.87590022	0.3438	0.2781	0.3063	0.0282	0.3158	0.0376	0.0921	0.1192	-0.236	0.0521	-0.0657
AX.87590085	0.4219	0.4177	0.4592	0.0415	0.473	0.0553	0.0903	0.1169	-0.01	0.0949	-0.0042
AX.87590872	0.3938	0.3768	0.4401	0.0634	0.4613	0.0845	0.144	0.1832	-0.0451	0.1356	-0.017
AX.87592067	0.3281	0.3365	0.4264	0.0899	0.4564	0.1199	0.2109	0.2628	0.0248	0.1807	0.0084
AX.87592387	0.5	0.4469	0.4855	0.0386	0.4984	0.0515	0.0796	0.1033	-0.1189	0.0931	-0.0531
AX.87592569	0.2969	0.3448	0.4385	0.0937	0.4697	0.1249	0.2137	0.266	0.139	0.1907	0.0479
AX.87593003	0.3125	0.3156	0.4712	0.1556	0.5231	0.2075	0.3302	0.3966	0.0099	0.3032	0.0031
AX.87593825	0.3906	0.3677	0.4674	0.0997	0.5007	0.1329	0.2133	0.2655	-0.0623	0.2103	-0.0229
AX.87594013	0.2344	0.2167	0.4917	0.275	0.5833	0.3667	0.5593	0.6286	-0.0817	0.4681	-0.0177
AX.87594043	0.375	0.4365	0.4995	0.063	0.5205	0.084	0.1262	0.1615	0.1408	0.1491	0.0615
AX.87594351	0.3594	0.3521	0.3698	0.0177	0.3757	0.0236	0.0478	0.0627	-0.0207	0.0364	-0.0073
AX.87594759	0.4375	0.3417	0.5014	0.1598	0.5547	0.213	0.3186	0.384	-0.2805	0.3236	-0.0958
AX.87595169	0.4062	0.3729	0.4904	0.1175	0.5296	0.1567	0.2396	0.2959	-0.0894	0.2499	-0.0333
AX.87595192	0.2344	0.2448	0.413	0.1682	0.4691	0.2243	0.4073	0.4781	0.0426	0.297	0.0104
AX.87595696	0.3125	0.3031	0.4945	0.1914	0.5583	0.2551	0.387	0.457	-0.0309	0.3661	-0.0094
AX.87596247	0.3906	0.3521	0.4379	0.0858	0.4665	0.1144	0.1959	0.2452	-0.1095	0.1765	-0.0385
AX.87596394	0.2344	0.2708	0.3167	0.0459	0.332	0.0612	0.1449	0.1843	0.1346	0.0839	0.0364
AX.87597539	0.4219	0.3854	0.4137	0.0283	0.4232	0.0378	0.0685	0.0892	-0.0946	0.0614	-0.0365
AX.87597693	0.3354	0.3827	0.3916	0.0089	0.3946	0.0119	0.0227	0.03	0.1236	0.0192	0.0473
AX.87597717	0.3906	0.4115	0.4593	0.0479	0.4753	0.0638	0.1042	0.1342	0.0506	0.1084	0.0209
AX.87598008	0.4219	0.3927	0.5027	0.11	0.5394	0.1467	0.2188	0.2719	-0.0743	0.2415	-0.0292
AX.87599438	0.4844	0.4729	0.4683	-0.0046	0.4668	-0.0061	-0.0098	-0.0131	-0.0242	-0.0116	-0.0115
AX.87599523	0.3594	0.3354	0.4672	0.1317	0.5111	0.1757	0.282	0.3437	-0.0714	0.2643	-0.024
AX.87601517	0.4531	0.3573	0.3691	0.0118	0.373	0.0158	0.032	0.0422	-0.2682	0.0245	-0.0958
AX.87601621	0.2188	0.2188	0.3435	0.1248	0.3851	0.1663	0.3632	0.432	0	0.2129	0
AX.87602969	0.5	0.4365	0.5024	0.066	0.5244	0.088	0.1313	0.1677	-0.1456	0.1561	-0.0635
AX.87604706	0.3438	0.3271	0.4629	0.1358	0.5081	0.1811	0.2934	0.3563	-0.051	0.2691	-0.0167
AX.87605134	0.125	0.1323	0.1451	0.0128	0.1494	0.0171	0.0885	0.1146	0.0551	0.0197	0.0073
AX.87606067	0.2344	0.224	0.3346	0.1106	0.3714	0.1475	0.3306	0.397	-0.0465	0.19	-0.0104
AX.87606174	0.2188	0.1604	0.1956	0.0352	0.2074	0.0469	0.18	0.2264	-0.3636	0.0559	-0.0584
AX.87606861	0.3594	0.2938	0.4128	0.119	0.4525	0.1587	0.2884	0.3508	-0.2234	0.2247	-0.0656
AX.87607030	0.1719	0.2021	0.2087	0.0066	0.2109	0.0089	0.0318	0.042	0.1495	0.0111	0.0302
AX.87607648	0.4531	0.4323	0.4494	0.0171	0.4551	0.0228	0.038	0.0501	-0.0482	0.0401	-0.0208
AX.87607962	0.4062	0.3458	0.471	0.1251	0.5127	0.1669	0.2657	0.3255	-0.1747	0.2551	-0.0604
AX.87607963	0.3594	0.376	0.4268	0.0507	0.4437	0.0676	0.1189	0.1525	0.0443	0.1084	0.0166
AX.87608185	0.2656	0.3073	0.4587	0.1514	0.5091	0.2018	0.33	0.3964	0.1356	0.2914	0.0417
AX.87608335	0.4219	0.3854	0.4137	0.0283	0.4232	0.0378	0.0685	0.0892	-0.0946	0.0614	-0.0365
AX.87608986	0.4219	0.3969	0.4139	0.017	0.4196	0.0227	0.0412	0.0542	-0.063	0.0377	-0.025
AX.87609702	0.3125	0.301	0.326	0.025	0.3343	0.0333	0.0765	0.0995	-0.0381	0.0476	-0.0115
AX.87609715	0.4896	0.444	0.4797	0.0357	0.4916	0.0475	0.0743	0.0967	-0.1026	0.0855	-0.0456
AX.87609962	0.4062	0.424	0.4956	0.0717	0.5195	0.0956	0.1446	0.184	0.0418	0.1659	0.0178
AX.87610110	0.4688	0.475	0.5018	0.0268	0.5107	0.0357	0.0534	0.07	0.0132	0.0681	0.0062
AX.87611092	0.0938	0.1208	0.1452	0.0244	0.1533	0.0325	0.1678	0.2119	0.2241	0.037	0.027
AX.87611230	0.2812	0.3	0.3072	0.0072	0.3096	0.0096	0.0234	0.0309	0.0625	0.0137	0.0188
AX.87611712	0.3281	0.3438	0.5027	0.1589	0.5557	0.2119	0.3162	0.3814	0.0455	0.3229	0.0157
AX.87612436	0.3281	0.3354	0.3531	0.0177	0.359	0.0236	0.0502	0.0658	0.0217	0.0356	0.0073
AX.87612508	0.4375	0.3552	0.4846	0.1293	0.5277	0.1725	0.2669	0.3268	-0.2317	0.2675	-0.0823
AX.87612866	0.4302	0.4676	0.487	0.0194	0.4935	0.0259	0.0399	0.0525	0.0799	0.0487	0.0374
AX.87612941	0.5156	0.474	0.4935	0.0195	0.5	0.026	0.0396	0.0521	-0.0879	0.0495	-0.0416
AX.87612994	0.4688	0.3792	0.4944	0.1153	0.5329	0.1537	0.2332	0.2885	-0.2363	0.2476	-0.0896
AX.87615584	0.2656	0.2344	0.5015	0.2671	0.5905	0.3561	0.5326	0.6031	-0.1333	0.4651	-0.0312
AX.87616558	0.4219	0.4229	0.4387	0.0158	0.444	0.0211	0.0361	0.0475	0.0025	0.0366	0.001
AX.87616698	0.2656	0.2469	0.3991	0.1522	0.4499	0.203	0.3815	0.4512	-0.0759	0.2695	-0.0187
AX.87617026	0.2969	0.2823	0.4815	0.1992	0.5479	0.2656	0.4137	0.4847	-0.0517	0.37	-0.0146
AX.87617196	0.3281	0.3104	0.4133	0.1029	0.4476	0.1372	0.2489	0.3065	-0.057	0.1989	-0.0177
AX.87617566	0.5156	0.4615	0.5031	0.0416	0.5169	0.0555	0.0827	0.1073	-0.1174	0.103	-0.0541
AX.87618756	0.3281	0.374	0.4494	0.0755	0.4746	0.1007	0.168	0.2121	0.1226	0.1608	0.0459
AX.87618766	0.1719	0.225	0.2325	0.0075	0.235	0.01	0.0323	0.0427	0.2361	0.0129	0.0531
AX.87620032	0.2344	0.2156	0.4868	0.2711	0.5771	0.3615	0.557	0.6264	-0.087	0.4609	-0.0188
AX.87620076	0.3281	0.2812	0.4871	0.2058	0.5557	0.2744	0.4226	0.4938	-0.1667	0.3818	-0.0469
AX.87620220	0.2031	0.2344	0.502	0.2676	0.5911	0.3568	0.5331	0.6035	0.1333	0.466	0.0313
AX.87620541	0.1406	0.1302	0.1317	0.0015	0.1322	0.002	0.0111	0.0148	-0.08	0.0022	-0.0104
AX.87620844	0.3125	0.3448	0.4907	0.1459	0.5394	0.1946	0.2974	0.3608	0.0937	0.297	0.0323
AX.87621792	0.4375	0.4531	0.4724	0.0193	0.4788	0.0257	0.0408	0.0537	0.0345	0.047	0.0156
AX.87622696	0.4531	0.4354	0.4758	0.0404	0.4893	0.0538	0.0849	0.11	-0.0407	0.0954	-0.0177
AX.87622871	0.2656	0.2229	0.2318	0.0088	0.2347	0.0118	0.0381	0.0502	-0.1916	0.0152	-0.0427
AX.87623137	0.3438	0.2833	0.4998	0.2165	0.5719	0.2886	0.4331	0.5046	-0.2132	0.4027	-0.0605
AX.87623338	0.5271	0.4575	0.4863	0.0287	0.4959	0.0383	0.0591	0.0773	-0.152	0.0706	-0.0696
AX.87624390	0.4375	0.349	0.4195	0.0706	0.443	0.0941	0.1682	0.2123	-0.2537	0.1445	-0.0885
AX.87624834	0.1406	0.1281	0.5008	0.3727	0.625	0.4969	0.7441	0.795	-0.0976	0.5699	-0.0125
AX.87625373	0.2344	0.2302	0.5016	0.2714	0.5921	0.3619	0.5411	0.6112	-0.0181	0.4701	-0.0042
AX.87626453	0.4375	0.4406	0.4639	0.0233	0.4717	0.0311	0.0502	0.0658	0.0071	0.0555	0.0031
AX.87627461	0.4062	0.3177	0.3255	0.0078	0.3281	0.0104	0.024	0.0317	-0.2787	0.0153	-0.0885
AX.87627896	0.2188	0.2219	0.4998	0.2779	0.5924	0.3706	0.5561	0.6255	0.0141	0.4762	0.0031
AX.87628143	0.3125	0.3302	0.4632	0.133	0.5075	0.1773	0.2871	0.3493	0.0536	0.2647	0.0177
AX.87628236	0.1406	0.1333	0.1317	-0.0016	0.1312	-0.0021	-0.0122	-0.0164	-0.0547	-0.0025	-0.0073
AX.87628777	0.2708	0.237	0.4233	0.1862	0.4854	0.2483	0.44	0.5116	-0.1426	0.3255	-0.0338
AX.87628988	0.2854	0.2887	0.3285	0.0398	0.3418	0.053	0.1211	0.1552	0.0115	0.0746	0.0033
AX.87630070	0.3438	0.3146	0.4197	0.1051	0.4548	0.1402	0.2505	0.3082	-0.0927	0.2045	-0.0292
AX.87630463	0.2833	0.2395	0.4997	0.2603	0.5865	0.347	0.5208	0.5917	-0.1831	0.4563	-0.0438
AX.87630549	0.2969	0.2646	0.4128	0.1482	0.4622	0.1977	0.3591	0.4276	-0.122	0.2688	-0.0323
AX.87630809	0.3438	0.4531	0.4648	0.0117	0.4688	0.0156	0.0252	0.0333	0.2414	0.0286	0.1093
AX.87631970	0.3438	0.35	0.3617	0.0117	0.3656	0.0156	0.0323	0.0426	0.0179	0.0239	0.0062
AX.87632129	0.3438	0.3312	0.4629	0.1317	0.5068	0.1756	0.2845	0.3464	-0.0377	0.2626	-0.0126
AX.87632914	0.4219	0.4052	0.4824	0.0772	0.5081	0.1029	0.16	0.2026	-0.0411	0.1731	-0.0167
AX.87633024	0.3281	0.3115	0.4133	0.1019	0.4473	0.1358	0.2464	0.3036	-0.0535	0.1972	-0.0166
AX.87633714	0.3125	0.3281	0.3264	-0.0017	0.3258	-0.0023	-0.0052	-0.007	0.0476	-0.0034	0.0156
AX.87635164	0.3906	0.3427	0.4924	0.1497	0.5423	0.1996	0.304	0.3681	-0.1398	0.3037	-0.0479
AX.87635525	0.3906	0.3167	0.3846	0.0679	0.4072	0.0906	0.1766	0.2224	-0.2336	0.1325	-0.0739
AX.87636527	0.3281	0.3448	0.4754	0.1306	0.5189	0.1741	0.2747	0.3355	0.0483	0.2657	0.0167
AX.87637067	0.2812	0.2271	0.3602	0.1332	0.4046	0.1775	0.3696	0.4388	-0.2385	0.2297	-0.0541
AX.87637557	0.2656	0.2667	0.2764	0.0097	0.2796	0.013	0.0352	0.0463	0.0039	0.0177	0.0011
AX.87638195	0.4219	0.3458	0.3994	0.0536	0.4173	0.0715	0.1342	0.1713	-0.2199	0.1093	-0.0761
AX.87638386	0.3594	0.301	0.3162	0.0152	0.3213	0.0202	0.048	0.063	-0.1938	0.029	-0.0584
AX.87638649	0.4062	0.3302	0.3438	0.0136	0.3483	0.0181	0.0395	0.052	-0.2303	0.027	-0.076
AX.87638673	0.2031	0.174	0.2539	0.08	0.2806	0.1066	0.315	0.38	-0.1677	0.1291	-0.0291
AX.87638863	0.3125	0.3031	0.4979	0.1948	0.5628	0.2597	0.3912	0.4614	-0.0309	0.3727	-0.0094
AX.87639861	0.2969	0.251	0.2544	0.0034	0.2555	0.0045	0.0132	0.0176	-0.1826	0.006	-0.0459
AX.87639962	0.4125	0.4572	0.4679	0.0106	0.4714	0.0142	0.0227	0.0301	0.0978	0.0261	0.0447
AX.87640425	0.3594	0.3125	0.4131	0.1006	0.4466	0.1341	0.2435	0.3003	-0.15	0.1951	-0.0469
AX.87640799	0.5312	0.4344	0.4631	0.0287	0.4727	0.0383	0.062	0.081	-0.223	0.0677	-0.0968
AX.87641274	0.3281	0.2792	0.5017	0.2225	0.5758	0.2967	0.4435	0.5152	-0.1754	0.4116	-0.0489
AX.87642278	0.2031	0.2427	0.4962	0.2535	0.5807	0.338	0.5109	0.5821	0.1631	0.4464	0.0396
AX.87642289	0.375	0.3781	0.4854	0.1073	0.5212	0.143	0.221	0.2745	0.0083	0.23	0.0031
AX.87642346	0.0781	0.099	0.495	0.396	0.627	0.528	0.8001	0.8422	0.2105	0.586	0.0209
AX.87642444	0.5625	0.4323	0.498	0.0657	0.5199	0.0876	0.1319	0.1684	-0.3012	0.1542	-0.1302
AX.87642895	0.0938	0.1333	0.4891	0.3558	0.6077	0.4744	0.7274	0.7806	0.2969	0.5474	0.0395
AX.87644183	0.2708	0.3044	0.3787	0.0743	0.4035	0.0991	0.1962	0.2456	0.1103	0.1424	0.0336
AX.87645206	0.1562	0.1271	0.1448	0.0177	0.1507	0.0236	0.1224	0.1568	-0.2295	0.0271	-0.0291
AX.87645935	0.2656	0.2375	0.2544	0.0169	0.2601	0.0226	0.0666	0.0869	-0.1184	0.0296	-0.0281
AX.87646237	0.3125	0.3073	0.307	-0.0002	0.307	-0.0003	-0.0008	-0.0011	-0.0169	-0.0005	-0.0052
AX.87646398	0.2344	0.2094	0.2083	-0.001	0.208	-0.0014	-0.0049	-0.0066	-0.1194	-0.0017	-0.025
AX.87646952	0.2031	0.2021	0.5014	0.2994	0.6012	0.3992	0.597	0.6639	-0.0052	0.5002	-0.001
AX.87648110	0.2188	0.2156	0.2434	0.0277	0.2526	0.037	0.114	0.1464	-0.0145	0.0471	-0.0032
AX.87648337	0.4062	0.3625	0.4947	0.1322	0.5387	0.1762	0.2672	0.3271	-0.1207	0.2765	-0.0437
AX.87648765	0.4219	0.3469	0.4581	0.1112	0.4951	0.1482	0.2427	0.2994	-0.2162	0.227	-0.075
AX.87648874	0.3906	0.4073	0.468	0.0607	0.4883	0.081	0.1298	0.1659	0.0409	0.1366	0.0167
AX.87649641	0.4219	0.3396	0.4872	0.1477	0.5365	0.1969	0.303	0.367	-0.2423	0.2981	-0.0823
AX.87650708	0.4062	0.4083	0.4988	0.0905	0.529	0.1206	0.1814	0.2281	0.0051	0.2039	0.0021
AX.87651971	0.2969	0.2844	0.4961	0.2118	0.5667	0.2824	0.4268	0.4982	-0.044	0.3946	-0.0125
AX.87652987	0.1875	0.176	0.1961	0.0201	0.2028	0.0268	0.1023	0.1319	-0.0651	0.0325	-0.0115
AX.87653270	0.3594	0.3323	0.3528	0.0206	0.3597	0.0274	0.0583	0.0762	-0.0815	0.041	-0.0271
AX.87654688	0.2031	0.176	0.1837	0.0076	0.1862	0.0102	0.0415	0.0545	-0.1538	0.0123	-0.0271
AX.87655543	0.2656	0.2198	0.2317	0.0119	0.2357	0.0159	0.0514	0.0674	-0.2085	0.0204	-0.0458
AX.87656573	0.25	0.2115	0.4935	0.2821	0.5876	0.3761	0.5715	0.6401	-0.1823	0.477	-0.0385
AX.87656957	0.3125	0.3656	0.4989	0.1333	0.5433	0.1777	0.2671	0.327	0.1453	0.2801	0.0531
AX.87657234	0.25	0.2615	0.4782	0.2167	0.5505	0.289	0.4533	0.525	0.0438	0.3913	0.0115
AX.87657476	0.5469	0.4615	0.4882	0.0267	0.4971	0.0356	0.0547	0.0716	-0.1851	0.0661	-0.0854
AX.87657937	0.2656	0.2375	0.2544	0.0169	0.2601	0.0226	0.0666	0.0869	-0.1184	0.0296	-0.0281
AX.87659430	0.25	0.3281	0.4856	0.1575	0.5381	0.21	0.3243	0.3902	0.2381	0.3125	0.0781
AX.87659726	0.375	0.3479	0.3775	0.0296	0.3874	0.0395	0.0784	0.1018	-0.0778	0.0605	-0.0271
AX.87662467	0.5	0.4406	0.4952	0.0545	0.5133	0.0727	0.1101	0.1417	-0.1348	0.13	-0.0594
AX.87662479	0.4062	0.4167	0.433	0.0164	0.4385	0.0218	0.0378	0.0497	0.025	0.0374	0.0105
AX.87662682	0.4688	0.4375	0.5032	0.0657	0.5251	0.0876	0.1305	0.1668	-0.0714	0.1557	-0.0313
AX.87663740	0.2656	0.2438	0.2965	0.0528	0.3141	0.0704	0.178	0.224	-0.0897	0.0931	-0.0218
AX.87664102	0.4219	0.4052	0.4971	0.0918	0.5277	0.1225	0.1848	0.2321	-0.0411	0.2059	-0.0167
AX.87664742	0.2344	0.2062	0.2083	0.0021	0.209	0.0027	0.0098	0.0131	-0.1364	0.0034	-0.0282
AX.87664773	0.2354	0.2512	0.4875	0.2364	0.5663	0.3152	0.4848	0.5565	0.0627	0.4209	0.0158
AX.87666919	0.2812	0.2646	0.2866	0.022	0.2939	0.0294	0.0768	0.0999	-0.063	0.0399	-0.0166
AX.87667196	0.2656	0.2833	0.2972	0.0138	0.3018	0.0184	0.0465	0.0611	0.0625	0.0257	0.0177
AX.87667421	0.4531	0.4479	0.5024	0.0544	0.5205	0.0726	0.1084	0.1395	-0.0116	0.1315	-0.0052
AX.87667916	0.1875	0.225	0.443	0.218	0.5156	0.2906	0.4921	0.5636	0.1667	0.375	0.0375
AX.87668000	0.1875	0.1969	0.2433	0.0464	0.2588	0.0619	0.1908	0.2392	0.0476	0.0771	0.0094
AX.87668249	0.25	0.2073	0.4774	0.2701	0.5674	0.3601	0.5658	0.6347	-0.206	0.4543	-0.0427
AX.87668416	0.1875	0.2427	0.287	0.0443	0.3018	0.059	0.1543	0.1957	0.2275	0.078	0.0552
AX.87669382	0.3594	0.4052	0.4009	-0.0043	0.3994	-0.0058	-0.0108	-0.0145	0.1131	-0.0097	0.0458
AX.87669735	0.2031	0.2146	0.4919	0.2773	0.5843	0.3697	0.5637	0.6328	0.0534	0.4707	0.0115
AX.87669752	0.4531	0.476	0.494	0.018	0.5	0.024	0.0364	0.0479	0.0481	0.0457	0.0229
AX.87669878	0.4688	0.4375	0.5027	0.0652	0.5244	0.0869	0.1297	0.1657	-0.0714	0.1545	-0.0313
AX.87669922	0.2969	0.3125	0.4585	0.146	0.5072	0.1947	0.3184	0.3838	0.05	0.2831	0.0156
AX.87670302	0.5938	0.475	0.4984	0.0234	0.5062	0.0312	0.0469	0.0616	-0.25	0.0594	-0.1188
AX.87672133	0.276	0.2402	0.3792	0.1391	0.4256	0.1854	0.3667	0.4357	-0.1494	0.244	-0.0358
AX.87672365	0.3683	0.3299	0.4973	0.1674	0.5531	0.2232	0.3366	0.4035	-0.1163	0.3331	-0.0384
AX.87672446	0.4062	0.476	0.5038	0.0277	0.513	0.037	0.0551	0.0721	0.1466	0.0706	0.0698
AX.87672815	0.4844	0.4667	0.4887	0.0221	0.4961	0.0294	0.0452	0.0593	-0.0379	0.0552	-0.0177
AX.87674604	0.375	0.3333	0.5003	0.167	0.556	0.2227	0.3338	0.4005	-0.125	0.334	-0.0417
AX.87674969	0.4115	0.3955	0.4558	0.0603	0.4759	0.0804	0.1324	0.169	-0.0404	0.1331	-0.016
AX.87675840	0.4375	0.4219	0.4636	0.0417	0.4775	0.0557	0.09	0.1166	-0.037	0.0963	-0.0156
AX.87676049	0.2229	0.2606	0.502	0.2414	0.5825	0.3219	0.4808	0.5526	0.1447	0.4353	0.0377
AX.87676533	0.2812	0.3271	0.3266	-0.0004	0.3265	-0.0006	-0.0013	-0.0018	0.1401	-0.0009	0.0459
AX.87677593	0.5	0.4802	0.4992	0.019	0.5055	0.0253	0.038	0.0501	-0.0412	0.0487	-0.0198
AX.87678404	0.4396	0.3697	0.4852	0.1155	0.5237	0.1539	0.238	0.294	-0.1889	0.2442	-0.0699
AX.87679111	0.2656	0.2615	0.3163	0.0549	0.3346	0.0732	0.1735	0.2187	-0.0159	0.0991	-0.0041
AX.87679330	0.3906	0.3635	0.5025	0.139	0.5488	0.1853	0.2765	0.3376	-0.0745	0.2911	-0.0271
AX.87679961	0.1875	0.1969	0.4972	0.3003	0.5973	0.4005	0.604	0.6704	0.0476	0.4986	0.0094
AX.87680648	0.375	0.3438	0.3774	0.0337	0.3887	0.0449	0.0893	0.1156	-0.0909	0.0685	-0.0312
AX.87680684	0.4531	0.4052	0.4382	0.033	0.4492	0.044	0.0753	0.098	-0.1183	0.074	-0.0479
AX.87681775	0.2188	0.2021	0.4971	0.295	0.5954	0.3933	0.5934	0.6606	-0.0825	0.4929	-0.0167
AX.87682170	0.3125	0.3677	0.4638	0.096	0.4958	0.1281	0.2071	0.2583	0.1501	0.2025	0.0552
AX.87682631	0.3906	0.3875	0.4267	0.0392	0.4398	0.0523	0.0919	0.1189	-0.0081	0.0854	-0.0031
AX.87683077	0.3125	0.2448	0.4423	0.1975	0.5081	0.2633	0.4466	0.5183	-0.2766	0.3487	-0.0677
AX.87683697	0.3125	0.3198	0.4537	0.1339	0.4984	0.1786	0.2952	0.3583	0.0228	0.2625	0.0073
AX.87684488	0.3438	0.3479	0.4984	0.1504	0.5485	0.2006	0.3019	0.3657	0.012	0.3076	0.0041
AX.87684572	0.2344	0.2104	0.2318	0.0214	0.2389	0.0285	0.0923	0.1193	-0.1139	0.0361	-0.024
AX.87688049	0.5312	0.45	0.5024	0.0524	0.5199	0.0699	0.1043	0.1344	-0.1806	0.127	-0.0812
AX.87688385	0.2969	0.25	0.4253	0.1753	0.4837	0.2337	0.4122	0.4832	-0.1875	0.3116	-0.0469
AX.87688749	0.4688	0.399	0.4323	0.0333	0.4434	0.0444	0.077	0.1001	-0.1749	0.0739	-0.0698
AX.87689876	0.3281	0.3094	0.385	0.0756	0.4102	0.1008	0.1963	0.2457	-0.0606	0.1459	-0.0187
AX.87690134	0.3281	0.3	0.3165	0.0165	0.3219	0.0219	0.052	0.0681	-0.0938	0.0313	-0.0281
AX.87690824	0.4219	0.3906	0.4138	0.0232	0.4215	0.0309	0.056	0.0734	-0.08	0.0507	-0.0313
AX.87691400	0.2812	0.2562	0.2865	0.0302	0.2965	0.0403	0.1055	0.1359	-0.0976	0.0542	-0.025
AX.87691810	0.3906	0.3479	0.5013	0.1534	0.5524	0.2045	0.306	0.3702	-0.1228	0.3136	-0.0427
AX.87691833	0.3208	0.3071	0.4389	0.1318	0.4828	0.1758	0.3004	0.364	-0.0449	0.2536	-0.0137
AX.87692033	0.3438	0.2865	0.4974	0.2109	0.5677	0.2813	0.4241	0.4954	-0.2	0.3942	-0.0573
AX.87693623	0.125	0.1969	0.1969	0	0.1969	1e-04	2e-04	3e-04	0.3651	1e-04	0.0719
AX.87694209	0.3594	0.3635	0.4588	0.0953	0.4906	0.127	0.2076	0.2589	0.0115	0.1996	0.0041
AX.87695170	0.1406	0.124	0.5007	0.3768	0.6263	0.5023	0.7524	0.8021	-0.1345	0.5734	-0.0166
AX.87696566	0.4062	0.326	0.4843	0.1583	0.5371	0.2111	0.3268	0.393	-0.246	0.3132	-0.0802
AX.87696969	0.4375	0.4427	0.5035	0.0608	0.5238	0.0811	0.1207	0.1548	0.0118	0.1454	0.0052
AX.87698009	0.3594	0.3156	0.3165	8e-04	0.3167	0.0011	0.0026	0.0035	-0.1386	0.0016	-0.0438
AX.87699377	0.3594	0.3677	0.4589	0.0912	0.4893	0.1215	0.1987	0.2484	0.0227	0.1922	0.0083
AX.87699955	0.2969	0.3198	0.4488	0.1291	0.4919	0.1721	0.2875	0.3498	0.0717	0.253	0.0229
AX.87700674	0.2729	0.2931	0.4217	0.1286	0.4645	0.1715	0.305	0.3691	0.0687	0.2425	0.0202
AX.87701628	0.2031	0.2865	0.4383	0.1519	0.4889	0.2025	0.3465	0.4141	0.2909	0.2838	0.0834
AX.87701912	0.4135	0.4417	0.4668	0.0251	0.4751	0.0334	0.0537	0.0703	0.0638	0.0599	0.0282
AX.87702036	0.2208	0.22	0.2464	0.0264	0.2552	0.0352	0.1072	0.138	-0.0037	0.0451	-0.0008
AX.87703887	0.3438	0.4625	0.4733	0.0108	0.4769	0.0144	0.0228	0.0302	0.2568	0.0268	0.1187
AX.87705157	0.2344	0.2292	0.487	0.2578	0.5729	0.3438	0.5294	0.6	-0.0227	0.4459	-0.0052
AX.87705498	0.3438	0.3365	0.4435	0.107	0.4792	0.1427	0.2413	0.2978	-0.0217	0.2151	-0.0073
AX.87705701	0.3125	0.2854	0.4942	0.2088	0.5638	0.2784	0.4225	0.4938	-0.0949	0.3896	-0.0271
AX.87705792	0.3635	0.394	0.4778	0.0838	0.5058	0.1118	0.1755	0.221	0.0773	0.1845	0.0305
AX.87706078	0.2656	0.2802	0.2766	-0.0036	0.2754	-0.0048	-0.0131	-0.0175	0.052	-0.0067	0.0146
AX.87706166	0.2031	0.2052	0.232	0.0268	0.2409	0.0357	0.1154	0.1481	0.0102	0.0449	0.0021
AX.87707048	0.3594	0.3677	0.4384	0.0707	0.4619	0.0942	0.1612	0.2039	0.0227	0.149	0.0083
AX.87707672	0.4219	0.4052	0.4824	0.0772	0.5081	0.1029	0.16	0.2026	-0.0411	0.1731	-0.0167
AX.87707677	0.375	0.3719	0.4438	0.0719	0.4678	0.0959	0.1621	0.205	-0.0084	0.1527	-0.0031
AX.87709289	0.3281	0.2604	0.2758	0.0154	0.2809	0.0205	0.0558	0.073	-0.26	0.0277	-0.0677
AX.87709718	0.3125	0.2594	0.3917	0.1324	0.4359	0.1765	0.3379	0.4049	-0.2048	0.2383	-0.0531
AX.87710437	0.3906	0.3688	0.4928	0.1241	0.5342	0.1654	0.2518	0.3097	-0.0593	0.2621	-0.0218
AX.87711432	0.3438	0.3031	0.4942	0.1911	0.5579	0.2548	0.3867	0.4567	-0.134	0.3657	-0.0407
AX.87711932	0.3281	0.3427	0.4929	0.1502	0.543	0.2003	0.3047	0.3688	0.0426	0.3047	0.0146
AX.87712200	0.2031	0.176	0.1837	0.0076	0.1862	0.0102	0.0415	0.0545	-0.1538	0.0123	-0.0271
AX.87712658	0.3125	0.4833	0.5007	0.0174	0.5065	0.0232	0.0347	0.0458	0.3534	0.0449	0.1708
AX.87712730	0.4688	0.4062	0.4539	0.0476	0.4697	0.0635	0.1049	0.1351	-0.1538	0.1069	-0.0626
AX.87713692	0.3594	0.3448	0.438	0.0932	0.4691	0.1243	0.2128	0.265	-0.0423	0.1897	-0.0146
AX.87713735	0.3656	0.3164	0.4936	0.1773	0.5527	0.2364	0.3591	0.4276	-0.1557	0.3457	-0.0492
AX.87713913	0.25	0.2615	0.3259	0.0644	0.3473	0.0859	0.1976	0.2472	0.0438	0.1163	0.0115
AX.87714348	0.3281	0.3188	0.4671	0.1484	0.5166	0.1979	0.3177	0.383	-0.0294	0.2904	-0.0093
AX.87714880	0.3281	0.3365	0.5016	0.1651	0.5566	0.2202	0.3292	0.3956	0.0248	0.3318	0.0084
AX.87715174	0.375	0.3406	0.3925	0.0519	0.4098	0.0692	0.1322	0.1689	-0.1009	0.105	-0.0344
AX.87715507	0.4531	0.4052	0.4382	0.033	0.4492	0.044	0.0753	0.098	-0.1183	0.074	-0.0479
AX.87716907	0.3125	0.3469	0.378	0.0311	0.3883	0.0415	0.0823	0.1068	0.0991	0.0635	0.0344
AX.87718740	0.3438	0.2875	0.4896	0.2021	0.557	0.2695	0.4128	0.4838	-0.1957	0.3782	-0.0563
AX.87720493	0.351	0.2916	0.4155	0.1239	0.4568	0.1652	0.2982	0.3617	-0.204	0.2332	-0.0594
AX.87720785	0.3125	0.2469	0.3251	0.0783	0.3512	0.1044	0.2407	0.2971	-0.2658	0.1386	-0.0656
AX.87721812	0.3281	0.3281	0.4751	0.147	0.5241	0.196	0.3094	0.3739	0	0.2917	0
AX.87721850	0.5625	0.5	0.499	-0.001	0.4987	-0.0013	-0.002	-0.0026	-0.125	-0.0026	-0.0625
AX.87722272	0.3125	0.2708	0.2865	0.0156	0.2917	0.0208	0.0545	0.0714	-0.1538	0.0286	-0.0417
AX.87723108	0.375	0.3729	0.4326	0.0597	0.4525	0.0796	0.1379	0.1758	-0.0056	0.1269	-0.0021
AX.87724386	0.2031	0.1948	0.4662	0.2714	0.5566	0.3618	0.5822	0.6501	-0.0428	0.4494	-0.0083
AX.87724793	0.4062	0.2979	0.3604	0.0625	0.3812	0.0833	0.1733	0.2184	-0.3636	0.1186	-0.1083
AX.87725910	0.2656	0.3135	0.3533	0.0397	0.3665	0.053	0.1125	0.1446	0.1528	0.0772	0.0479
AX.87726369	0.1562	0.2365	0.5005	0.2641	0.5885	0.3521	0.5276	0.5982	0.3392	0.4611	0.0803
AX.87727083	0.3281	0.4083	0.4597	0.0514	0.4769	0.0686	0.1118	0.1438	0.1964	0.1159	0.0802
AX.87727971	0.375	0.3021	0.4315	0.1294	0.4746	0.1725	0.2999	0.3635	-0.2414	0.2472	-0.0729
AX.87728563	0.2031	0.2042	0.2085	0.0043	0.21	0.0058	0.0208	0.0276	0.0051	0.0073	0.0011
AX.87728627	0.0781	0.0719	0.4994	0.4275	0.6419	0.5701	0.8561	0.888	-0.087	0.6142	-0.0062
AX.87729093	0.3281	0.2698	0.5006	0.2308	0.5775	0.3077	0.461	0.5328	-0.2162	0.4214	-0.0583
AX.87729242	0.2656	0.251	0.2547	0.0036	0.2559	0.0048	0.0142	0.0188	-0.0581	0.0064	-0.0146
AX.87730109	0.2969	0.3042	0.4584	0.1542	0.5098	0.2056	0.3364	0.4033	0.024	0.2955	0.0073
AX.87730210	0.2344	0.2208	0.4478	0.227	0.5234	0.3026	0.5068	0.5781	-0.0613	0.3884	-0.0136
AX.87730705	0.4219	0.3552	0.3849	0.0297	0.3949	0.0396	0.0772	0.1004	-0.1877	0.0615	-0.0667
AX.87731118	0.3594	0.299	0.3992	0.1002	0.4326	0.1337	0.2511	0.309	-0.2021	0.1907	-0.0604
AX.87731833	0.4615	0.4428	0.4964	0.0536	0.5143	0.0715	0.1081	0.1391	-0.0421	0.1284	-0.0187
AX.87733208	0.25	0.3177	0.3448	0.0271	0.3538	0.0361	0.0786	0.1021	0.2131	0.053	0.0677
AX.87733523	0.5156	0.4302	0.4928	0.0626	0.5137	0.0835	0.127	0.1625	-0.1985	0.1465	-0.0854
AX.87734279	0.3906	0.3312	0.335	0.0038	0.3363	0.005	0.0112	0.0149	-0.1792	0.0075	-0.0594
AX.87735205	0.3125	0.2573	0.484	0.2267	0.5596	0.3023	0.4684	0.5402	-0.2146	0.407	-0.0552
AX.87735717	0.4688	0.4167	0.5028	0.0862	0.5316	0.1149	0.1714	0.2162	-0.125	0.197	-0.0521
AX.87735889	0.3906	0.351	0.4672	0.1161	0.5059	0.1548	0.2486	0.306	-0.1128	0.2386	-0.0396
AX.87735890	0.3594	0.3177	0.4376	0.1199	0.4775	0.1598	0.2739	0.3347	-0.1311	0.2343	-0.0417
AX.87735974	0.4375	0.3323	0.4427	0.1104	0.4795	0.1472	0.2494	0.307	-0.3166	0.2205	-0.1052
AX.87736401	0.125	0.1115	0.118	0.0065	0.1201	0.0087	0.0551	0.0721	-0.1215	0.0097	-0.0135
AX.87737119	0.3906	0.3302	0.4668	0.1366	0.5124	0.1822	0.2927	0.3555	-0.183	0.272	-0.0604
AX.87737446	0.2969	0.2552	0.316	0.0608	0.3363	0.0811	0.1924	0.241	-0.1633	0.1088	-0.0417
AX.87737984	0.5	0.4469	0.4635	0.0167	0.4691	0.0222	0.0359	0.0473	-0.1189	0.0401	-0.0531
AX.87738071	0.2656	0.2146	0.5012	0.2866	0.5967	0.3821	0.5718	0.6404	-0.2379	0.4865	-0.051
AX.87738195	0.2656	0.2208	0.4954	0.2746	0.5869	0.3661	0.5542	0.6237	-0.2028	0.4698	-0.0448
AX.87741679	0.4844	0.4448	0.503	0.0583	0.5225	0.0777	0.1158	0.1487	-0.089	0.1399	-0.0396
AX.87741752	0.3594	0.3885	0.4006	0.0121	0.4046	0.0161	0.0301	0.0397	0.0751	0.0263	0.0291
AX.87743060	0.375	0.3146	0.3257	0.0111	0.3294	0.0148	0.0342	0.0451	-0.1921	0.0217	-0.0604
AX.87744059	0.3646	0.2839	0.4924	0.2085	0.562	0.278	0.4235	0.4948	-0.2842	0.3883	-0.0807
AX.87745546	0.5156	0.476	0.5023	0.0263	0.5111	0.035	0.0523	0.0685	-0.0832	0.0668	-0.0396
AX.87746775	0.2031	0.2385	0.4991	0.2605	0.5859	0.3474	0.522	0.5929	0.1485	0.4562	0.0354
AX.87746890	0.2969	0.2271	0.254	0.027	0.263	0.0359	0.1061	0.1366	-0.3073	0.0465	-0.0698
AX.87747472	0.4531	0.4792	0.4892	0.01	0.4925	0.0133	0.0205	0.0271	0.0543	0.0256	0.0261
AX.87747622	0.0625	0.1125	0.4891	0.3766	0.6146	0.5021	0.77	0.8169	0.4444	0.5657	0.05
AX.87747654	0.25	0.226	0.4528	0.2267	0.5283	0.3023	0.5007	0.5722	-0.106	0.3906	-0.024
AX.87748857	0.375	0.4365	0.5034	0.0669	0.5257	0.0893	0.133	0.1698	0.1408	0.1584	0.0615
AX.87749602	0.1562	0.1437	0.1451	0.0013	0.1455	0.0018	0.0091	0.0121	-0.087	0.0021	-0.0125
AX.87750111	0.3438	0.3021	0.4063	0.1042	0.4411	0.139	0.2566	0.3151	-0.1379	0.1992	-0.0417
AX.87751322	0.3906	0.3698	0.4821	0.1123	0.5195	0.1497	0.233	0.2882	-0.0563	0.2376	-0.0208
AX.87752184	0.3438	0.349	0.4632	0.1143	0.5013	0.1523	0.2467	0.3039	0.0149	0.234	0.0052
AX.87754161	0.2344	0.249	0.4258	0.1768	0.4847	0.2357	0.4153	0.4864	0.0586	0.3139	0.0146
AX.87754775	0.3906	0.3531	0.4672	0.1141	0.5052	0.1521	0.2441	0.301	-0.1062	0.2351	-0.0375
AX.87757293	0.2344	0.1979	0.2082	0.0103	0.2116	0.0137	0.0493	0.0646	-0.1842	0.017	-0.0365
AX.87758587	0.5469	0.4698	0.4971	0.0273	0.5062	0.0364	0.0549	0.0719	-0.1641	0.0686	-0.0771
AX.87760339	0.2188	0.2104	0.4191	0.2086	0.4886	0.2782	0.4979	0.5694	-0.0396	0.3523	-0.0084
AX.87760774	0.2031	0.1844	0.1838	-0.0006	0.1836	-0.0008	-0.0032	-0.0043	-0.1017	-0.001	-0.0187
AX.87761358	0.3594	0.3156	0.3692	0.0536	0.387	0.0714	0.1451	0.1845	-0.1386	0.1044	-0.0438
AX.87761891	0.3438	0.3125	0.344	0.0315	0.3545	0.042	0.0916	0.1185	-0.1	0.0611	-0.0313
AX.87762195	0.2812	0.2771	0.4533	0.1762	0.512	0.235	0.3887	0.4589	-0.015	0.325	-0.0041
AX.87763526	0.2031	0.201	0.4917	0.2906	0.5885	0.3875	0.5911	0.6584	-0.0104	0.485	-0.0021
AX.87764402	0.375	0.3323	0.3441	0.0118	0.348	0.0157	0.0342	0.0451	-0.1285	0.0235	-0.0427
AX.87764949	0.4062	0.3917	0.4439	0.0522	0.4613	0.0696	0.1176	0.1509	-0.0372	0.1144	-0.0145
AX.87765080	0.1094	0.0979	0.4996	0.4017	0.6335	0.5355	0.804	0.8454	-0.117	0.5937	-0.0115
AX.87765328	0.2656	0.2875	0.4876	0.2001	0.5544	0.2669	0.4104	0.4814	0.0761	0.3745	0.0219
AX.87766108	0.5312	0.45	0.479	0.029	0.4886	0.0386	0.0605	0.079	-0.1806	0.0702	-0.0812
AX.87767415	0.2969	0.2656	0.4919	0.2263	0.5674	0.3018	0.46	0.5318	-0.1176	0.4109	-0.0313
AX.87769545	0.3594	0.3396	0.4672	0.1276	0.5098	0.1702	0.2732	0.3338	-0.0583	0.2577	-0.0198
AX.87769761	0.4375	0.3927	0.4324	0.0397	0.4456	0.0529	0.0918	0.1188	-0.1141	0.0872	-0.0448
AX.87769898	0.0625	0.0906	0.499	0.4083	0.6351	0.5445	0.8184	0.8573	0.3103	0.5987	0.0281
AX.87770486	0.1875	0.1927	0.4937	0.301	0.5941	0.4014	0.6097	0.6756	0.027	0.4972	0.0052
AX.87770962	0.25	0.2115	0.2201	0.0086	0.223	0.0115	0.0393	0.0517	-0.1823	0.0146	-0.0385
AX.87771344	0.4062	0.451	0.4961	0.045	0.5111	0.06	0.0908	0.1175	0.0993	0.1093	0.0448
AX.87771755	0.2656	0.251	0.4871	0.236	0.5658	0.3147	0.4846	0.5563	-0.0581	0.4202	-0.0146
AX.87773829	0.3594	0.3646	0.37	0.0054	0.3717	0.0072	0.0145	0.0193	0.0143	0.0113	0.0052
AX.87773881	0.3125	0.3333	0.4852	0.1519	0.5358	0.2025	0.313	0.3779	0.0625	0.3037	0.0208
AX.87774352	0.2969	0.2969	0.4817	0.1848	0.5433	0.2464	0.3837	0.4536	0	0.3505	0
AX.87774786	0.4688	0.474	0.5033	0.0293	0.513	0.0391	0.0582	0.0761	0.011	0.0743	0.0052
AX.87774809	0.4062	0.3708	0.4631	0.0922	0.4938	0.123	0.1992	0.249	-0.0955	0.1955	-0.0354
AX.87774981	0.1094	0.1042	0.4997	0.3955	0.6315	0.5273	0.7915	0.8351	-0.05	0.5887	-0.0052
AX.87776978	0.3125	0.3323	0.4949	0.1626	0.5492	0.2169	0.3286	0.3949	0.0596	0.3248	0.0198
AX.87777378	0.2365	0.2666	0.4879	0.2213	0.5617	0.2951	0.4536	0.5254	0.1131	0.4024	0.0301
AX.87777807	0.4688	0.4646	0.4723	0.0078	0.4749	0.0104	0.0164	0.0218	-0.009	0.0193	-0.0042
AX.87777914	0.4062	0.375	0.5022	0.1272	0.5446	0.1696	0.2533	0.3114	-0.0833	0.2714	-0.0312
AX.87778029	0.4531	0.3948	0.4488	0.054	0.4668	0.072	0.1203	0.1543	-0.1478	0.119	-0.0583
AX.87778267	0.4688	0.4354	0.4328	-0.0026	0.432	-0.0035	-0.006	-0.008	-0.0766	-0.0061	-0.0334
AX.87778930	0.3281	0.2812	0.2966	0.0154	0.3018	0.0205	0.0519	0.068	-0.1667	0.0285	-0.0469
AX.87779755	0.375	0.3344	0.3612	0.0268	0.3701	0.0357	0.0742	0.0966	-0.1215	0.0537	-0.0406
AX.87780050	0.1719	0.2021	0.487	0.285	0.582	0.3799	0.5851	0.6528	0.1495	0.4762	0.0302
AX.87780393	0.25	0.326	0.362	0.036	0.374	0.048	0.0994	0.1283	0.2332	0.0712	0.076
AX.87781006	0.2969	0.3177	0.4928	0.175	0.5511	0.2334	0.3552	0.4235	0.0656	0.3421	0.0208
AX.87781042	0.3125	0.2802	0.478	0.1978	0.5439	0.2637	0.4138	0.4849	-0.1152	0.3664	-0.0323
AX.87781144	0.3281	0.2812	0.4919	0.2107	0.5622	0.2809	0.4283	0.4997	-0.1667	0.3909	-0.0469
AX.87782323	0.3906	0.326	0.4482	0.1222	0.4889	0.1629	0.2726	0.3332	-0.1981	0.2417	-0.0646
AX.87782343	0.3906	0.3406	0.385	0.0443	0.3997	0.0591	0.1152	0.1479	-0.1468	0.0897	-0.05
AX.87782474	0.2656	0.2854	0.3528	0.0674	0.3753	0.0899	0.1911	0.2395	0.0693	0.1258	0.0198
AX.87782575	0.375	0.3479	0.463	0.115	0.5013	0.1534	0.2485	0.306	-0.0778	0.2352	-0.0271
AX.87782628	0.1719	0.1917	0.5015	0.3099	0.6048	0.4132	0.6178	0.6831	0.1033	0.5111	0.0198
AX.87782985	0.4062	0.3406	0.3439	0.0033	0.3451	0.0044	0.0097	0.0128	-0.1927	0.0067	-0.0656
AX.87783738	0.2656	0.2792	0.5022	0.223	0.5765	0.2973	0.4441	0.5158	0.0485	0.4125	0.0136
AX.87784539	0.1875	0.199	0.4777	0.2788	0.5706	0.3717	0.5835	0.6513	0.0576	0.464	0.0115
AX.87784692	0.4219	0.4042	0.5019	0.0978	0.5345	0.1303	0.1948	0.2438	-0.0438	0.2188	-0.0177
AX.87785582	0.3438	0.3729	0.4441	0.0711	0.4678	0.0949	0.1602	0.2028	0.0782	0.1513	0.0291
AX.87785732	0.1656	0.1345	0.4868	0.3522	0.6042	0.4696	0.7236	0.7773	-0.2311	0.5426	-0.0311
AX.87785838	0.2031	0.1458	0.4908	0.345	0.6058	0.46	0.7029	0.7593	-0.3929	0.5385	-0.0573
AX.87786635	0.2656	0.299	0.3999	0.101	0.4336	0.1346	0.2525	0.3105	0.1115	0.1921	0.0334
AX.87787108	0.4219	0.3708	0.4965	0.1257	0.5384	0.1676	0.2531	0.3112	-0.1376	0.2663	-0.0511
AX.87789305	0.3906	0.4208	0.5024	0.0816	0.5296	0.1088	0.1624	0.2054	0.0718	0.1878	0.0302
AX.87789308	0.3906	0.3417	0.3996	0.058	0.4189	0.0773	0.145	0.1845	-0.1433	0.1174	-0.0489
AX.87790927	0.3125	0.3198	0.4947	0.175	0.5531	0.2333	0.3536	0.4218	0.0228	0.3429	0.0073
AX.87790940	0.5312	0.4125	0.4198	0.0073	0.4222	0.0097	0.0173	0.023	-0.2879	0.0165	-0.1187
AX.87791604	0.1125	0.1026	0.4944	0.3918	0.625	0.5224	0.7924	0.8358	-0.0961	0.5821	-0.0099
AX.87791658	0.3906	0.3323	0.4483	0.116	0.487	0.1547	0.2588	0.3176	-0.1755	0.2317	-0.0583
AX.87793135	0.3604	0.3421	0.4511	0.1091	0.4875	0.1454	0.2417	0.2983	-0.0536	0.221	-0.0183
AX.87793406	0.3438	0.3875	0.4077	0.0202	0.4144	0.0269	0.0495	0.0649	0.1129	0.0439	0.0437
AX.87793638	0.3438	0.3812	0.472	0.0908	0.5023	0.121	0.1923	0.241	0.0984	0.1956	0.0374
AX.87794455	0.4219	0.3333	0.4813	0.1479	0.5306	0.1973	0.3074	0.3718	-0.2656	0.2959	-0.0886
AX.87794493	0.3438	0.3292	0.3775	0.0483	0.3936	0.0644	0.1279	0.1636	-0.0443	0.096	-0.0146
AX.87794999	0.125	0.174	0.4192	0.2453	0.501	0.327	0.585	0.6528	0.2814	0.3959	0.049
AX.87795149	0.5312	0.4604	0.4635	0.0031	0.4645	0.0041	0.0066	0.0088	-0.1538	0.0076	-0.0708
AX.87795382	0.4115	0.4088	0.5019	0.0931	0.533	0.1242	0.1855	0.233	-0.0065	0.21	-0.0027
AX.87795713	0.2969	0.2271	0.254	0.027	0.263	0.0359	0.1061	0.1366	-0.3073	0.0465	-0.0698
AX.87796587	0.3281	0.275	0.3844	0.1094	0.4209	0.1459	0.2846	0.3466	-0.1932	0.2012	-0.0531
AX.87797315	0.2969	0.2969	0.5022	0.2053	0.5706	0.2738	0.4088	0.4797	0	0.3894	0
AX.87797413	0.1719	0.1635	0.1837	0.0202	0.1904	0.0269	0.1098	0.1412	-0.051	0.0321	-0.0084
AX.87797875	0.3438	0.3177	0.4066	0.0889	0.4362	0.1185	0.2186	0.2716	-0.082	0.1737	-0.0261
AX.87798128	0.2969	0.2427	0.4955	0.2528	0.5798	0.337	0.5102	0.5814	-0.2232	0.4451	-0.0542
AX.87798589	0.4375	0.349	0.4063	0.0574	0.4255	0.0765	0.1412	0.1798	-0.2537	0.1175	-0.0885
AX.87799001	0.3594	0.3208	0.3351	0.0143	0.3398	0.019	0.0425	0.0559	-0.1201	0.028	-0.0386
AX.87799784	0.3281	0.2958	0.2969	0.001	0.2972	0.0014	0.0035	0.0046	-0.1092	0.0019	-0.0323
AX.87800407	0.1875	0.25	0.3262	0.0762	0.3516	0.1016	0.2335	0.2889	0.25	0.1354	0.0625
AX.87801281	0.0938	0.1417	0.4839	0.3422	0.598	0.4563	0.7072	0.7631	0.3382	0.5316	0.0479
AX.87802379	0.25	0.3312	0.3621	0.0309	0.3724	0.0411	0.0852	0.1105	0.2453	0.0615	0.0812
AX.87803075	0.2969	0.2562	0.4576	0.2014	0.5247	0.2685	0.44	0.5117	-0.1585	0.361	-0.0407
AX.87803255	0.4688	0.454	0.4825	0.0285	0.492	0.0379	0.059	0.0771	-0.0325	0.0695	-0.0148
AX.87803701	0.4844	0.3948	0.4134	0.0186	0.4196	0.0248	0.045	0.0591	-0.2269	0.041	-0.0896
AX.87804065	0.1562	0.2188	0.3069	0.0881	0.3363	0.1175	0.2872	0.3495	0.2857	0.1504	0.0626
AX.87805820	0.3906	0.3688	0.4489	0.0801	0.4756	0.1068	0.1785	0.2246	-0.0593	0.1692	-0.0218
AX.87806437	0.3281	0.2802	0.5007	0.2205	0.5742	0.294	0.4404	0.512	-0.171	0.4085	-0.0479
AX.87806724	0.1875	0.1469	0.1708	0.0238	0.1787	0.0318	0.1396	0.1778	-0.2761	0.0373	-0.0406
AX.87807214	0.2812	0.2229	0.3431	0.1202	0.3831	0.1602	0.3503	0.4182	-0.2617	0.2062	-0.0583
AX.87807319	0.5	0.4385	0.4541	0.0156	0.4593	0.0208	0.0343	0.0452	-0.1401	0.037	-0.0615
AX.87807355	0.2812	0.2708	0.443	0.1721	0.5003	0.2295	0.3886	0.4587	-0.0385	0.3147	-0.0104
AX.87807395	0.4302	0.4665	0.4913	0.0248	0.4995	0.033	0.0504	0.0661	0.0779	0.0619	0.0363
AX.87807763	0.25	0.2177	0.2202	0.0025	0.221	0.0033	0.0113	0.015	-0.1483	0.0042	-0.0323
AX.87807899	0.375	0.3677	0.4906	0.1229	0.5316	0.1639	0.2505	0.3083	-0.0198	0.2592	-0.0073
AX.87808241	0.2969	0.3625	0.4827	0.1202	0.5228	0.1603	0.249	0.3066	0.181	0.2514	0.0656
AX.87808862	0.3125	0.3188	0.3443	0.0256	0.3529	0.0341	0.0743	0.0967	0.0196	0.0501	0.0063
AX.87809151	0.3677	0.3447	0.4952	0.1504	0.5453	0.2006	0.3038	0.3678	-0.0666	0.3061	-0.023
AX.87810138	0.1875	0.174	0.1712	-0.0028	0.1702	-0.0037	-0.0163	-0.0218	-0.0778	-0.0045	-0.0135
AX.87810264	0.375	0.3062	0.4779	0.1717	0.5352	0.2289	0.3592	0.4277	-0.2245	0.33	-0.0688
AX.87811380	0.3594	0.4542	0.5032	0.049	0.5195	0.0654	0.0974	0.1258	0.2087	0.1198	0.0948
AX.87811635	0.2969	0.2719	0.4745	0.2026	0.542	0.2701	0.427	0.4984	-0.092	0.371	-0.025
AX.87811919	0.0938	0.1167	0.5006	0.3839	0.6286	0.5119	0.7669	0.8144	0.1964	0.5795	0.0229
AX.87812119	0.3438	0.3354	0.4713	0.1359	0.5166	0.1812	0.2883	0.3507	-0.0248	0.2726	-0.0084
AX.87813744	0.3754	0.4004	0.4647	0.0643	0.4862	0.0858	0.1385	0.1765	0.0624	0.1431	0.025
AX.87814568	0.1875	0.1927	0.4937	0.301	0.5941	0.4014	0.6097	0.6756	0.027	0.4972	0.0052
AX.87815343	0.1458	0.1656	0.4976	0.3321	0.6083	0.4428	0.6673	0.7278	0.1192	0.5306	0.0198
AX.87815444	0.3906	0.3969	0.4679	0.071	0.4915	0.0947	0.1517	0.1926	0.0157	0.157	0.0063
AX.87815721	0.1562	0.225	0.221	-0.004	0.2197	-0.0053	-0.0179	-0.024	0.3056	-0.0068	0.0688
AX.87816293	0.1719	0.1729	0.5012	0.3283	0.6107	0.4378	0.655	0.7168	0.006	0.5293	0.001
AX.87817261	0.3906	0.3385	0.4992	0.1606	0.5527	0.2142	0.3218	0.3875	-0.1538	0.3238	-0.0521
AX.87817694	0.4062	0.3042	0.3917	0.0875	0.4209	0.1167	0.2235	0.2773	-0.3356	0.1678	-0.102
AX.87818205	0.2656	0.2771	0.2765	-0.0005	0.2764	-0.0007	-0.0019	-0.0026	0.0414	-0.001	0.0115
AX.87818324	0.2969	0.3635	0.4495	0.086	0.4782	0.1146	0.1913	0.2398	0.1834	0.1801	0.0666
AX.87818585	0.2188	0.2604	0.4945	0.2341	0.5726	0.3122	0.4734	0.5452	0.16	0.4221	0.0416
AX.87819403	0.25	0.2604	0.443	0.1826	0.5039	0.2435	0.4122	0.4832	0.04	0.3292	0.0104
AX.87820358	0.2271	0.2696	0.3679	0.0984	0.4007	0.1312	0.2673	0.3273	0.1576	0.1796	0.0425
AX.87820810	0.4375	0.3885	0.4983	0.1097	0.5348	0.1463	0.2202	0.2735	-0.126	0.2392	-0.049
AX.87821064	0.4062	0.3583	0.4902	0.1319	0.5342	0.1758	0.269	0.3292	-0.1337	0.274	-0.0479
AX.87821106	0.375	0.2906	0.3605	0.0699	0.3838	0.0932	0.1938	0.2427	-0.2903	0.1313	-0.0844
AX.87821124	0.3125	0.326	0.3444	0.0184	0.3506	0.0245	0.0534	0.07	0.0415	0.0364	0.0135
AX.87822556	0.3906	0.3625	0.4488	0.0863	0.4775	0.115	0.1923	0.2409	-0.0776	0.1805	-0.0281
AX.87822684	0.3438	0.325	0.4199	0.0949	0.4515	0.1265	0.226	0.2802	-0.0577	0.1874	-0.0188
AX.87822837	0.3281	0.3167	0.4818	0.1651	0.5368	0.2201	0.3427	0.4101	-0.0362	0.3221	-0.0114
AX.87823209	0.3771	0.4035	0.4095	0.0061	0.4115	0.0081	0.0148	0.0196	0.0654	0.0135	0.0264
AX.87823653	0.125	0.1323	0.1451	0.0128	0.1494	0.0171	0.0885	0.1146	0.0551	0.0197	0.0073
AX.87824133	0.3281	0.4031	0.4938	0.0907	0.5241	0.121	0.1837	0.2308	0.186	0.2027	0.075
AX.87824379	0.2969	0.3458	0.4385	0.0927	0.4694	0.1236	0.2113	0.2632	0.1416	0.1889	0.0489
AX.87824619	0.375	0.3979	0.4442	0.0463	0.4596	0.0617	0.1042	0.1343	0.0576	0.1025	0.0229
AX.87826396	0.3594	0.3635	0.5028	0.1392	0.5492	0.1856	0.2769	0.338	0.0115	0.2916	0.0041
AX.87826454	0.3125	0.2677	0.3064	0.0387	0.3193	0.0516	0.1264	0.1617	-0.1673	0.0705	-0.0448
AX.87826478	0.349	0.3859	0.4893	0.1034	0.5238	0.1379	0.2113	0.2632	0.0957	0.2245	0.0369
AX.87826622	0.2969	0.4323	0.4985	0.0662	0.5205	0.0882	0.1327	0.1695	0.3133	0.1554	0.1354
AX.87827283	0.4062	0.3583	0.4536	0.0953	0.4854	0.127	0.21	0.2617	-0.1337	0.198	-0.0479
AX.87828029	0.2812	0.2604	0.3769	0.1165	0.4157	0.1553	0.309	0.3735	-0.08	0.2099	-0.0208
AX.87828582	0.2656	0.199	0.5009	0.302	0.6016	0.4026	0.6028	0.6693	-0.3351	0.5026	-0.0666
AX.87829219	0.3281	0.3271	0.3852	0.0582	0.4046	0.0775	0.151	0.1916	-0.0032	0.1152	-0.001
AX.87831169	0.3482	0.2836	0.4881	0.2046	0.5563	0.2727	0.4191	0.4903	-0.228	0.3807	-0.0646
AX.87832330	0.3125	0.3042	0.3924	0.0883	0.4219	0.1177	0.225	0.279	-0.0274	0.1692	-0.0083
AX.87832468	0.3906	0.3198	0.3163	-0.0035	0.3151	-0.0047	-0.0111	-0.0149	-0.2215	-0.0069	-0.0708
AX.87832549	0.2812	0.3094	0.3928	0.0834	0.4206	0.1112	0.2123	0.2644	0.0909	0.161	0.0282
AX.87832637	0.3438	0.375	0.4856	0.1106	0.5225	0.1475	0.2278	0.2822	0.0833	0.2359	0.0312
AX.87833584	0.2656	0.226	0.4916	0.2655	0.5801	0.354	0.5402	0.6103	-0.1751	0.4574	-0.0396
AX.87836271	0.4375	0.3969	0.5028	0.1059	0.5381	0.1412	0.2106	0.2624	-0.1024	0.2341	-0.0406
AX.87836429	0.2812	0.2562	0.2865	0.0302	0.2965	0.0403	0.1055	0.1359	-0.0976	0.0542	-0.025
AX.87836460	0.1719	0.1417	0.4802	0.3386	0.5931	0.4514	0.705	0.7611	-0.2132	0.5259	-0.0302
AX.87836728	0.1896	0.1728	0.497	0.3243	0.6051	0.4323	0.6524	0.7145	-0.0972	0.5226	-0.0168
AX.87836917	0.3906	0.3344	0.5011	0.1667	0.5566	0.2223	0.3327	0.3993	-0.1682	0.3339	-0.0562
AX.87837420	0.3125	0.3167	0.42	0.1033	0.4544	0.1378	0.246	0.3032	0.0132	0.2016	0.0042
AX.87838411	0.4062	0.3812	0.4906	0.1093	0.527	0.1458	0.2229	0.2766	-0.0656	0.2356	-0.025
AX.87839111	0.3125	0.3302	0.4715	0.1413	0.5186	0.1883	0.2996	0.3632	0.0536	0.2812	0.0177
AX.87840889	0.3125	0.324	0.4201	0.0961	0.4521	0.1282	0.2289	0.2835	0.0354	0.1896	0.0115
AX.87841084	0.375	0.3948	0.472	0.0772	0.4977	0.1029	0.1636	0.2068	0.0501	0.1701	0.0198
AX.87841940	0.2812	0.3125	0.3777	0.0652	0.3994	0.0869	0.1726	0.2176	0.1	0.1264	0.0313
AX.87842530	0.5156	0.4427	0.4754	0.0327	0.4863	0.0436	0.0688	0.0897	-0.1647	0.0783	-0.0729
AX.87843281	0.3906	0.4156	0.476	0.0604	0.4961	0.0805	0.1268	0.1622	0.0602	0.1377	0.025
AX.87844005	0.375	0.3521	0.4948	0.1427	0.5423	0.1902	0.2884	0.3508	-0.0651	0.2936	-0.0229
AX.87844248	0.3417	0.328	0.496	0.168	0.552	0.224	0.3387	0.4058	-0.0417	0.3333	-0.0137
AX.87844258	0.2812	0.3094	0.4948	0.1854	0.5566	0.2473	0.3748	0.4442	0.0909	0.358	0.0282
AX.87844268	0.3281	0.3292	0.4751	0.1459	0.5238	0.1946	0.3072	0.3715	0.0032	0.2901	0.0011
AX.87844285	0.2812	0.2802	0.4709	0.1907	0.5345	0.2543	0.405	0.4758	-0.0037	0.3533	-0.001
AX.87844771	0.4688	0.425	0.4854	0.0604	0.5055	0.0805	0.1244	0.1593	-0.1029	0.1401	-0.0438
AX.87845832	0.3438	0.3125	0.4944	0.1819	0.555	0.2425	0.3679	0.437	-0.1	0.3527	-0.0313
AX.87846072	0.1625	0.261	0.3153	0.0543	0.3334	0.0724	0.1722	0.2172	0.3774	0.098	0.0985
AX.87846925	0.3594	0.374	0.4883	0.1143	0.5264	0.1524	0.2341	0.2895	0.039	0.2434	0.0146
AX.87847037	0.3906	0.3927	0.4004	0.0077	0.403	0.0103	0.0193	0.0255	0.0053	0.0169	0.0021
AX.87847398	0.3906	0.3219	0.4745	0.1526	0.5254	0.2035	0.3217	0.3874	-0.2136	0.3001	-0.0687
AX.87847553	0.2031	0.2365	0.2549	0.0185	0.2611	0.0246	0.0724	0.0943	0.141	0.0322	0.0334
AX.87847556	0.1562	0.2125	0.5001	0.2876	0.596	0.3835	0.5751	0.6435	0.2647	0.487	0.0563
AX.87847568	0.3125	0.2875	0.3922	0.1047	0.4271	0.1396	0.2669	0.3268	-0.087	0.1959	-0.025
AX.87848014	0.4062	0.3583	0.4902	0.1319	0.5342	0.1758	0.269	0.3292	-0.1337	0.274	-0.0479
AX.87848016	0.2812	0.2396	0.4425	0.2029	0.5101	0.2705	0.4585	0.5303	-0.1739	0.3557	-0.0416
AX.87848904	0.5312	0.4708	0.5032	0.0324	0.514	0.0432	0.0643	0.084	-0.1283	0.0816	-0.0604
AX.87850200	0.4375	0.3948	0.407	0.0123	0.4111	0.0163	0.0301	0.0397	-0.1082	0.027	-0.0427
AX.87850373	0.3594	0.3417	0.3852	0.0436	0.3997	0.0581	0.1131	0.1453	-0.0518	0.0882	-0.0177
AX.87850464	0.2656	0.2198	0.2317	0.0119	0.2357	0.0159	0.0514	0.0674	-0.2085	0.0204	-0.0458
AX.87851074	0.2031	0.2062	0.5015	0.2953	0.5999	0.3937	0.5887	0.6562	0.0152	0.496	0.0031
AX.87851476	0.3438	0.3396	0.4323	0.0927	0.4632	0.1236	0.2145	0.2669	-0.0123	0.1872	-0.0042
AX.87851505	0.4219	0.3562	0.3527	-0.0035	0.3516	-0.0047	-0.01	-0.0133	-0.1842	-0.0073	-0.0657
AX.87851561	0.5	0.4229	0.4949	0.072	0.5189	0.096	0.1454	0.1849	-0.1823	0.1663	-0.0771
AX.87852082	0.3125	0.2635	0.2863	0.0228	0.2939	0.0304	0.0796	0.1034	-0.1858	0.0413	-0.049
AX.87852089	0.4375	0.426	0.5013	0.0752	0.5264	0.1003	0.1501	0.1906	-0.0269	0.1748	-0.0115
[truncated: 30,383 more rows]

## Sheet: Table S5 - PRV-1 accession #s
Table S5: GenBank accession numbers for PRV-1 isolates
PRV-1 isolate	Fish sample #	Segment	Accession
BC-16-005ND (BC-PRV)	176	L1	PV013975
		L2	PV013976
		L3	PV013977
		M1	PV013978
		M2	PV013979
		M3	PV013980
		S1	PV013981
		S2	PV013982
		S3	PV013983
		S4	PV013984
NB-2018-128 (NB-PRV)	199	L1	PV013985
		L2	PV013986
		L3	PV013987
		M1	PV013988
		M2	PV013989
		M3	PV013990
		S1	PV013991
		S2	PV013992
		S3	PV013993
		S4	PV013994
NOR-2018NL (NOR-PRV)	219	L1	PV013995
		L2	PV013996
		L3	PV013997
		M1	PV013998
		M2	PV013999
		M3	PV014000
		S1	PV014001
		S2	PV014002
		S3	PV014003
		S4	PV014004
